# Supplementary material for: Comprehensive Genetic Analysis of DGAT2 Mutations and Gene Expression Patterns in Human Cancers
Source: Biology (Basel). 2021 Jul 26;10(8):714. doi: 10.3390/biology10080714 (PMC8389207; doi:10.3390/biology10080714)
Supplement: Supplementary file 1 [file biology-10-00714-s001.zip]

Archive with 4 entries (4 files):
- Supplementary Table 3.xlsx
- Supplementary Table 4.xlsx
- Supplementary Table 5.xlsx
- biology-1273172- supplementary Figures S1-S3_Tables S1 and S2.pdf
