# Supplementary material for: Comprehensive Genetic Analysis of DGAT2 Mutations and Gene Expression Patterns in Human Cancers
Source: Biology (Basel). 2021 Jul 26;10(8):714. doi: 10.3390/biology10080714 (PMC8389207; doi:10.3390/biology10080714)
Supplement: Supplementary file 1 [file biology-10-00714-s001.zip › Supplementary Table 3.xlsx]

## Sheet: Input
Supplementary Table S3: CRAVAT analyses.
# UID	Chr	Position	Strand	Ref. Base	Alt. Base	Primary site
1	chr11	75795439	+	G	T	biliary_tract
2	chr11	75797139	+	C	T	biliary_tract
3	chr11	75784671	+	C	C	biliary_tract
4	chr11	75790230	+	A	A	biliary_tract
5	chr11	75790200	+	G	G	biliary_tract
6	chr11	75797359	+	A	-	biliary_tract
7	chr11	75776495	+	G	A	biliary_tract
8	chr11	75801073	+	G	T	biliary_tract
9	chr11	75797359	+	A	-	bone
10	chr11	75800451	+	C	T	bone
11	chr11	75769194	+	G	A	breast
12	chr11	75779562	+	G	-	breast
13	chr11	75797156	+	A	T	breast
14	chr11	75772354	+	A	G	breast
15	chr11	75782943	+	C	G	breast
16	chr11	75769094	+	G	A	breast
17	chr11	75781359	+	C	G	breast
18	chr11	75797359	+	A	-	breast
19	chr11	75800527	+	T	C	breast
20	chr11	75800519	+	G	A	breast
21	chr11	75798288	+	G	A	breast
22	chr11	75790217	+	A	G	breast
23	chr11	75779340	+	C	G	breast
24	chr11	75780537	+	G	T	breast
25	chr11	75778480	+	A	G	breast
26	chr11	75771412	+	G	A	breast
27	chr11	75782331	+	C	G	breast
28	chr11	75799618	+	T	A	breast
29	chr11	75769011	+	C	G	breast
30	chr11	75790952	+	G	A	breast
31	chr11	75783738	+	C	T	breast
32	chr11	75775927	+	A	C	breast
33	chr11	75793241	+	G	C	breast
34	chr11	75793021	+	G	C	breast
35	chr11	75792755	+	G	A	breast
36	chr11	75777367	+	T	A	breast
37	chr11	75779327	+	T	C	breast
38	chr11	75784129	+	G	A	breast
39	chr11	75775028	+	C	G	breast
40	chr11	75796912	+	C	A	breast
41	chr11	75796912	+	C	A	breast
42	chr11	75789198	+	G	A	breast
43	chr11	75792704	+	G	C	breast
44	chr11	75792114	+	G	T	breast
45	chr11	75792581	+	G	A	breast
46	chr11	75791473	+	G	A	breast
47	chr11	75792839	+	G	A	breast
48	chr11	75791480	+	G	C	breast
49	chr11	75793000	+	G	C	breast
50	chr11	75792175	+	G	A	breast
51	chr11	75791962	+	G	A	breast
52	chr11	75791663	+	G	A	breast
53	chr11	75793165	+	G	A	breast
54	chr11	75793152	+	G	A	breast
55	chr11	75792696	+	G	A	breast
56	chr11	75796532	+	G	T	central_nervous_system
57	chr11	75797245	+	C	T	central_nervous_system
58	chr11	75800480	+	C	T	central_nervous_system
59	chr11	75799553	+	C	T	central_nervous_system
60	chr11	75784641	+	G	A	central_nervous_system
61	chr11	75784641	+	G	A	central_nervous_system
62	chr11	75797245	+	C	T	central_nervous_system
63	chr11	75798345	+	G	A	central_nervous_system
64	chr11	75798345	+	G	A	central_nervous_system
65	chr11	75769094	+	G	C	cervix
66	chr11	75797273	+	C	A	cervix
67	chr11	75798231	+	G	C	cervix
68	chr11	75796463	+	C	T	endometrium
69	chr11	75800569	+	A	C	endometrium
70	chr11	75800882	+	C	A	endometrium
71	chr11	75800871	+	G	A	endometrium
72	chr11	75796488	+	G	A	endometrium
73	chr11	75800642	+	T	C	endometrium
74	chr11	75800413	+	T	C	endometrium
75	chr11	75801135	+	A	G	endometrium
76	chr11	75796421	+	A	G	endometrium
77	chr11	75769010	+	G	A	endometrium
78	chr11	75798299	+	C	A	endometrium
79	chr11	75796360	+	G	T	endometrium
80	chr11	75784650	+	G	A	endometrium
81	chr11	75800472	+	C	T	endometrium
82	chr11	75796427	+	G	A	endometrium
83	chr11	75800608	+	G	T	endometrium
84	chr11	75798345	+	G	A	endometrium
85	chr11	75797167	+	C	A	endometrium
86	chr11	75800453	+	A	G	endometrium
87	chr11	75801064	+	A	T	endometrium
88	chr11	75796386	+	A	G	endometrium
89	chr11	75798402	+	C	T	endometrium
90	chr11	75800481	+	G	A	endometrium
91	chr11	75797204	+	G	T	endometrium
92	chr11	75801008	+	C	T	endometrium
94	chr11	75791179	+	G	A	haematopoietic_and_lymphoid_tissue
95	chr11	75787284	+	T	C	haematopoietic_and_lymphoid_tissue
96	chr11	75798307	+	G	A	haematopoietic_and_lymphoid_tissue
98	chr11	75792325	+	C	T	haematopoietic_and_lymphoid_tissue
99	chr11	75778174	+	C	G	haematopoietic_and_lymphoid_tissue
100	chr11	75796388	+	G	A	haematopoietic_and_lymphoid_tissue
101	chr11	75800527	+	T	C	haematopoietic_and_lymphoid_tissue
102	chr11	75800260	+	G	A	haematopoietic_and_lymphoid_tissue
103	chr11	75797213	+	T	C	haematopoietic_and_lymphoid_tissue
104	chr11	75799894	+	A	G	haematopoietic_and_lymphoid_tissue
105	chr11	75800465	+	C	A	haematopoietic_and_lymphoid_tissue
106	chr11	75784625	+	A	G	haematopoietic_and_lymphoid_tissue
107	chr11	75801173	+	C	T	haematopoietic_and_lymphoid_tissue
108	chr11	75801173	+	C	T	haematopoietic_and_lymphoid_tissue
109	chr11	75800535	+	A	G	haematopoietic_and_lymphoid_tissue
110	chr11	75771919	+	T	A	haematopoietic_and_lymphoid_tissue
111	chr11	75789337	+	G	C	haematopoietic_and_lymphoid_tissue
112	chr11	75800527	+	T	C	haematopoietic_and_lymphoid_tissue
113	chr11	75790703	+	G	A	haematopoietic_and_lymphoid_tissue
114	chr11	75797188	+	A	T	kidney
115	chr11	75797188	+	A	T	kidney
116	chr11	75797188	+	A	T	kidney
117	chr11	75798416	+	C	T	kidney
118	chr11	75775323	+	C	T	kidney
119	chr11	75797188	+	A	T	kidney
120	chr11	75798369	+	G	C	kidney
121	chr11	75797188	+	A	T	kidney
122	chr11	75797188	+	A	T	kidney
123	chr11	75797188	+	A	T	kidney
124	chr11	75770126	+	C	T	kidney
125	chr11	75797188	+	A	T	kidney
126	chr11	75788402	+	C	T	kidney
127	chr11	75797246	+	G	A	large_intestine
128	chr11	75790696	+	G	A	large_intestine
129	chr11	75790696	+	G	A	large_intestine
130	chr11	75784732	+	C	T	large_intestine
131	chr11	75798384	+	G	A	large_intestine
132	chr11	75784667	+	C	T	large_intestine
133	chr11	75800480	+	C	T	large_intestine
134	chr11	75800407	+	G	A	large_intestine
135	chr11	75797249	+	T	C	large_intestine
136	chr11	75800475	+	C	T	large_intestine
137	chr11	75794933	+	T	C	large_intestine
138	chr11	75797325	+	C	T	large_intestine
139	chr11	75798287	+	C	T	large_intestine
140	chr11	75798304	+	G	T	large_intestine
141	chr11	75769011	+	C	A	large_intestine
142	chr11	75797245	+	C	T	large_intestine
143	chr11	75800451	+	C	T	large_intestine
144	chr11	75769028	+	C	T	large_intestine
145	chr11	75772860	+	T	C	large_intestine
146	chr11	75774043	+	A	G	large_intestine
147	chr11	75797216	+	C	T	large_intestine
148	chr11	75800407	+	G	A	large_intestine
149	chr11	75797299	+	G	A	large_intestine
150	chr11	75790702	+	C	T	large_intestine
151	chr11	75798366	+	C	T	large_intestine
152	chr11	75796336	+	G	T	large_intestine
153	chr11	75797246	+	G	A	large_intestine
154	chr11	75798478	+	A	G	liver
155	chr11	75798294	+	G	A	liver
156	chr11	75799165	+	A	T	liver
157	chr11	75768808	+	G	T	liver
158	chr11	75777846	+	C	G	liver
159	chr11	75775127	+	C	T	liver
160	chr11	75798478	+	A	G	liver
161	chr11	75798294	+	G	A	liver
162	chr11	75786542	+	A	G	liver
163	chr11	75769052	+	G	C	liver
164	chr11	75784217	+	C	T	liver
165	chr11	75790341	+	T	G	liver
166	chr11	75788072	+	T	G	liver
167	chr11	75795493	+	C	A	liver
168	chr11	75788981	+	C	T	liver
169	chr11	75801422	+	G	T	liver
170	chr11	75797254	+	C	G	liver
171	chr11	75796291	+	C	T	liver
172	chr11	75793569	+	C	A	liver
173	chr11	75768808	+	G	T	liver
174	chr11	75768787	+	G	A	liver
175	chr11	75769243	+	T	A	liver
176	chr11	75799042	+	A	G	liver
177	chr11	75777846	+	C	G	liver
178	chr11	75800263	+	C	T	liver
179	chr11	75797254	+	C	G	liver
180	chr11	75770022	+	T	A	liver
181	chr11	75799626	+	A	T	liver
182	chr11	75783492	+	G	A	liver
183	chr11	75768787	+	G	A	liver
184	chr11	75770317	+	G	T	liver
185	chr11	75768948	+	G	T	liver
186	chr11	75795398	+	C	G	liver
187	chr11	75799520	+	A	G	liver
188	chr11	75781657	+	A	G	liver
189	chr11	75784217	+	C	T	liver
190	chr11	75768787	+	G	A	liver
191	chr11	75795387	+	T	A	liver
192	chr11	75781046	+	A	G	liver
193	chr11	75778438	+	T	G	liver
194	chr11	75790703	+	G	T	liver
195	chr11	75781467	+	G	A	liver
196	chr11	75798395	+	G	T	liver
197	chr11	75792207	+	C	A	liver
198	chr11	75797089	+	G	A	liver
199	chr11	75797323	+	T	G	liver
200	chr11	75799858	+	T	C	liver
201	chr11	75771367	+	C	G	liver
202	chr11	75797119	+	A	T	liver
203	chr11	75789770	+	G	T	liver
204	chr11	75775986	+	C	T	liver
205	chr11	75797249	+	T	G	liver
206	chr11	75796955	+	G	C	liver
207	chr11	75792419	+	A	G	liver
208	chr11	75769830	+	A	G	liver
209	chr11	75776035	+	A	T	liver
210	chr11	75778185	+	A	G	liver
211	chr11	75777794	+	T	G	liver
212	chr11	75781699	+	G	A	liver
213	chr11	75774226	+	G	T	liver
214	chr11	75780878	+	A	G	liver
215	chr11	75799858	+	T	C	liver
216	chr11	75797089	+	G	A	liver
217	chr11	75780023	+	C	-	liver
218	chr11	75794026	+	A	G	liver
219	chr11	75790679	+	G	C	liver
220	chr11	75799618	+	T	A	liver
221	chr11	75799643	+	T	G	liver
222	chr11	75768861	+	C	T	liver
223	chr11	75775863	+	C	T	liver
224	chr11	75778070	+	G	C	liver
225	chr11	75790341	+	T	G	liver
226	chr11	75797122	+	G	T	liver
227	chr11	75784730	+	G	T	liver
228	chr11	75781527	+	C	G	liver
229	chr11	75796422	+	G	T	liver
230	chr11	75769589	+	G	T	liver
231	chr11	75789994	+	C	A	liver
232	chr11	75797331	+	G	C	lung
233	chr11	75790723	+	C	T	lung
234	chr11	75797256	+	C	G	lung
235	chr11	75798307	+	G	T	lung
236	chr11	75798288	+	G	T	lung
237	chr11	75797331	+	G	C	lung
238	chr11	75800527	+	T	C	lung
239	chr11	75800870	+	C	T	lung
240	chr11	75796512	+	G	A	lung
241	chr11	75798319	+	A	T	lung
242	chr11	75797245	+	C	T	lung
243	chr11	75798264	+	G	T	lung
244	chr11	75797293	+	G	A	lung
245	chr11	75796189	+	A	C	lung
246	chr11	75790162	+	C	G	lung
247	chr11	75784926	+	C	A	lung
248	chr11	75769110	+	G	A	lung
249	chr11	75769048	+	G	T	lung
250	chr11	75784645	+	T	A	lung
251	chr11	75787839	+	A	G	lung
252	chr11	75796475	+	G	T	lung
253	chr11	75797304	+	G	T	lung
254	chr11	75797359	+	A	-	meninges
255	chr11	75797359	+	A	-	meninges
256	chr11	75790723	+	C	T	NS
257	chr11	75798256	+	G	-	NS
258	chr11	75790723	+	C	T	NS
259	chr11	75772610	+	C	T	oesophagus
260	chr11	75785019	+	T	A	oesophagus
261	chr11	75784642	+	C	T	oesophagus
262	chr11	75784643	+	C	T	oesophagus
263	chr11	75790719	+	C	G	oesophagus
264	chr11	75784727	+	C	T	oesophagus
265	chr11	75775076	+	C	T	oesophagus
266	chr11	75781924	+	G	A	oesophagus
267	chr11	75799619	+	T	A	oesophagus
268	chr11	75776423	+	C	T	ovary
269	chr11	75799361	+	A	T	ovary
270	chr11	75776423	+	C	T	ovary
271	chr11	75773504	+	A	T	ovary
272	chr11	75772508	+	G	T	ovary
273	chr11	75792183	+	C	G	ovary
274	chr11	75776423	+	C	T	ovary
275	chr11	75775563	+	G	A	ovary
276	chr11	75799559	+	G	T	ovary
277	chr11	75797168	+	T	C	ovary
278	chr11	75797168	+	T	A	ovary
279	chr11	75797401	+	C	T	ovary
280	chr11	75795707	+	A	G	ovary
281	chr11	75769098	+	G	T	ovary
282	chr11	75799360	+	G	T	ovary
283	chr11	75789808	+	G	C	ovary
284	chr11	75775059	+	C	G	ovary
285	chr11	75794924	+	C	G	ovary
286	chr11	75790260	+	C	T	ovary
287	chr11	75770959	+	C	A	ovary
288	chr11	75775563	+	G	A	ovary
289	chr11	75801250	+	G	C	pancreas
290	chr11	75799626	+	A	T	pancreas
291	chr11	75800918	+	C	G	pancreas
292	chr11	75796003	+	G	A	pancreas
293	chr11	75782132	+	C	T	pancreas
294	chr11	75788552	+	G	T	pancreas
295	chr11	75789263	+	C	T	pancreas
296	chr11	75782132	+	C	T	pancreas
297	chr11	75779733	+	C	T	pancreas
298	chr11	75769363	+	G	T	pancreas
299	chr11	75781566	+	C	T	pancreas
300	chr11	75781246	+	T	C	pancreas
301	chr11	75782132	+	C	T	pancreas
302	chr11	75778375	+	C	G	pancreas
303	chr11	75773689	+	C	A	pancreas
304	chr11	75778583	+	G	A	pancreas
305	chr11	75797525	+	G	A	pancreas
306	chr11	75781246	+	T	C	pancreas
307	chr11	75785817	+	G	T	pancreas
308	chr11	75797307	+	T	G	pancreas
309	chr11	75772999	+	C	G	pancreas
310	chr11	75796398	+	G	A	prostate
311	chr11	75792675	+	G	A	prostate
312	chr11	75775102	+	G	A	prostate
313	chr11	75798634	+	A	G	prostate
314	chr11	75794870	+	C	T	prostate
315	chr11	75800472	+	C	T	prostate
316	chr11	75797315	+	A	G	prostate
317	chr11	75781866	+	G	A	prostate
318	chr11	75794190	+	C	G	prostate
319	chr11	75790711	+	C	T	skin
320	chr11	75786661	+	G	A	skin
321	chr11	75790653	+	C	T	skin
322	chr11	75800406	+	C	T	skin
323	chr11	75798298	+	C	T	skin
324	chr11	75796496	+	C	A	skin
325	chr11	75784737	+	C	T	skin
326	chr11	75790296	+	G	A	skin
327	chr11	75798409	+	C	T	skin
328	chr11	75790711	+	C	T	skin
329	chr11	75798284	+	C	G	skin
330	chr11	75790729	+	C	T	skin
331	chr11	75800478	+	C	A	skin
332	chr11	75798344	+	C	T	skin
333	chr11	75784707	+	A	T	skin
334	chr11	75796464	+	G	AA	skin
335	chr11	75797166	+	C	T	skin
336	chr11	75798379	+	C	T	skin
337	chr11	75784736	+	C	T	skin
338	chr11	75784735	+	T	A	skin
339	chr11	75796464	+	G	T	skin
340	chr11	75798344	+	C	T	skin
341	chr11	75784634	+	C	T	skin
342	chr11	75797231	+	C	T	skin
343	chr11	75798415	+	C	TT	skin
344	chr11	75796362	+	A	G	skin
345	chr11	75797175	+	C	T	skin
346	chr11	75800472	+	C	T	skin
347	chr11	75798344	+	C	T	skin
348	chr11	75800375	+	C	A	skin
349	chr11	75796465	+	G	A	skin
350	chr11	75798326	+	C	T	skin
351	chr11	75790236	+	G	T	skin
352	chr11	75798251	+	C	T	skin
353	chr11	75797231	+	C	T	skin
354	chr11	75798356	+	C	T	skin
355	chr11	75798287	+	C	T	skin
356	chr11	75790661	+	G	A	skin
357	chr11	75790152	+	C	T	skin
358	chr11	75769107	+	G	A	skin
359	chr11	75800375	+	C	A	skin
360	chr11	75796496	+	C	A	skin
361	chr11	75769054	+	C	T	soft_tissue
362	chr11	75798250	+	C	T	soft_tissue
363	chr11	75797117	+	C	A	stomach
364	chr11	75790492	+	C	T	stomach
365	chr11	75768954	+	C	T	stomach
366	chr11	75797359	+	A	-	stomach
367	chr11	75790678	+	T	C	stomach
368	chr11	75790702	+	C	T	stomach
369	chr11	75800524	+	C	A	stomach
370	chr11	75797359	+	A	-	stomach
371	chr11	75790708	+	T	G	stomach
372	chr11	75784627	+	C	A	stomach
373	chr11	75768969	+	C	T	stomach
374	chr11	75800472	+	C	T	stomach
375	chr11	75797205	+	A	T	stomach
376	chr11	75797359	+	A	-	stomach
377	chr11	75798306	+	C	T	stomach
378	chr11	75797359	+	A	-	stomach
379	chr11	75769181	+	G	A	stomach
380	chr11	75769054	+	C	A	thyroid
381	chr11	75790200	+	G	A	thyroid
382	chr11	75790200	+	G	A	thyroid
383	chr11	75769112	+	G	A	thyroid
384	chr11	75769112	+	G	A	thyroid
385	chr11	75769054	+	C	A	thyroid
386	chr11	75770891	+	G	T	upper_aerodigestive_tract
387	chr11	75800480	+	C	T	upper_aerodigestive_tract
388	chr11	75798287	+	C	T	upper_aerodigestive_tract
389	chr11	75798358	+	T	C	upper_aerodigestive_tract
390	chr11	75784647	+	C	A	upper_aerodigestive_tract
391	chr11	75798382	+	C	G	upper_aerodigestive_tract
392	chr11	75796496	+	C	A	upper_aerodigestive_tract
393	chr11	75797176	+	G	A	upper_aerodigestive_tract
394	chr11	75797250	+	G	C	upper_aerodigestive_tract
395	chr11	75800359	+	G	A	upper_aerodigestive_tract
396	chr11	75798242	+	C	A	urinary_tract
397	chr11	75769034	+	G	T	urinary_tract
398	chr11	75798374	+	C	G	urinary_tract

## Sheet: Variant
Variant Report
2021-05-16 21:45:02.673399
CRAVAT version: hybrid
Analysis done at http://www.cravat.us.
Job Id: petreaca_1_20210516_174440
Input file: manual_input.txt
This report shows analysis results at variant level.
hg38 genomic.
Other
For more information on CRAVAT, visit http://www.cravat.us.
Input line	ID	Chromosome	Position	Strand	Reference base(s)	Alternate base(s)	Sample ID	HUGO symbol	Sequence ontology	Protein sequence change	VEST p-value	VEST FDR	CHASM p-value	CHASM FDR	ClinVar	COSMIC ID	COSMIC variant count (tissue)	Number of samples with variant	dbSNP	ESP6500 AF (average)	gnomAD AF Total	gnomAD AF African	gnomAD AF American	gnomAD AF Ashkenazi Jewish	gnomAD AF East Asian	gnomAD AF Finnish	gnomAD AF Non-Finnish European	gnomAD AF Other	gnomAD AF South Asian	GWAS NHLBI Key (GRASP)	GWAS PMID (GRASP)	GWAS Phenotype (GRASP)	Protein 3D variant	In TCGA Mutation Cluster	ncRNA Class	ncRNA Name	Pseudogene	Pseudogene Transcript	Repeat Class	Repeat Family	Repeat Name	TARGET	1000 Genomes AF	UTR/Intron	UTR/Intron Gene	UTR/Intron All Transcript			CGL driver class
3	3	chr11	75784671	+	C	C	No_sample_ID	DGAT2	SY	L59L								1		0																							0	intron	DGAT2	ENST00000376262.7(intron)
4	4	chr11	75790230	+	A	A	No_sample_ID	DGAT2	SY	D98D								1		0																							0
5	5	chr11	75790200	+	G	G	No_sample_ID	DGAT2	SY	S88S								1	rs757162630	0																							0
10	10	chr11	75800451	+	C	T	No_sample_ID	DGAT2	SY	F370F						COSM196235	bone(1)	1	rs753905329	0	5.77576e-05		0.000203441	9.85416e-05			4.74001e-05	0.000309406															0
13	13	chr11	75797156	+	A	T	No_sample_ID	DGAT2	SS	_212_	0.04385	0.15						1		0																							0	intron	DGAT2	ENST00000228027.11(intron),ENST00000376262.7(intron)
16	16	chr11	75769094	+	G	A	No_sample_ID	DGAT2	MS	E35K	0.60864	0.65	0.406	0.95				1		0																							0
21	21	chr11	75798288	+	G	A	No_sample_ID	DGAT2	MS	E291K	0.20494	0.3	0.1168	0.8				1	rs139005829	5.82345e-05	1.08249e-05						2.36881e-05																0
22	22	chr11	75790217	+	A	G	No_sample_ID	DGAT2	MS	I94V	0.597	0.65	0.4678	0.95		COSM1475908	breast(1)	1		0													../MuPIT_Interactive?gm=chr11:75790217										0
29	29	chr11	75769011	+	C	G	No_sample_ID	DGAT2	MS	A7G	0.19593	0.3	0.6122	1		COSM5779968	breast(1)	1		0																							0
56	56	chr11	75796532	+	G	T	No_sample_ID	DGAT2	MS	G212C	0.00071	0.05	0.0778	0.8				1	rs777087960	0	4.07113e-06		2.98134e-05																				0
57	57	chr11	75797245	+	C	T	No_sample_ID	DGAT2	MS	A241V	0.01002	0.1	0.0824	0.8		COSM690649	lung(1)	1	rs766238005	0	1.35656e-05		3.45566e-05			4.60448e-05		0.000208943															0
58	58	chr11	75800480	+	C	T	No_sample_ID	DGAT2	MS	P380L	0.78494	0.85	0.5138	1		COSM5980165	upper_aerodigestive_tract(1)	1		0	8.13643e-06						1.79411e-05																0
60	60	chr11	75784641	+	G	A	No_sample_ID	DGAT2	MS	A49T	0.54691	0.6	0.2696	0.85				1	rs766439898	0	1.44346e-05		2.90579e-05		5.29942e-05		1.57923e-05																0	intron	DGAT2	ENST00000376262.7(intron)
61	61	chr11	75784641	+	G	A	No_sample_ID	DGAT2	MS	A49T	0.54691	0.6	0.2696	0.85				1	rs766439898	0	1.44346e-05		2.90579e-05		5.29942e-05		1.57923e-05																0	intron	DGAT2	ENST00000376262.7(intron)
62	62	chr11	75797245	+	C	T	No_sample_ID	DGAT2	MS	A241V	0.01002	0.1	0.0824	0.8		COSM690649	lung(1)	1	rs766238005	0	1.35656e-05		3.45566e-05			4.60448e-05		0.000208943															0
63	63	chr11	75798345	+	G	A	No_sample_ID	DGAT2	MS	A310T	0.01893	0.1	0.1358	0.8				1	rs761761542	0	8.12605e-06						8.96186e-06		3.24865e-05														0
64	64	chr11	75798345	+	G	A	No_sample_ID	DGAT2	MS	A310T	0.01893	0.1	0.1358	0.8				1	rs761761542	0	8.12605e-06						8.96186e-06		3.24865e-05														0
65	65	chr11	75769094	+	G	C	No_sample_ID	DGAT2	MS	E35Q	0.40168	0.45	0.8274	1		COSM4822743	cervix(1)	1		0																							0
66	66	chr11	75797273	+	C	A	No_sample_ID	DGAT2	SY	G250G								1		0																							0
67	67	chr11	75798231	+	G	C	No_sample_ID	DGAT2	MS	D272H	0.17336	0.25	0.5474	1				1		0																							0
68	68	chr11	75796463	+	C	T	No_sample_ID	DGAT2	MS	R189W	0.09199	0.2	0.1648	0.8		COSM932030	endometrium(1)	1	rs141474808	0.000171871	8.65945e-05	0.000791271	2.90563e-05			3.87717e-05	2.36843e-05																0.000399361
72	72	chr11	75796488	+	G	A	No_sample_ID	DGAT2	MS	G197D	0.00283	0.05	0.198	0.8				1	rs369680804	5.82345e-05	3.23457e-05						6.67913e-05																0
74	74	chr11	75800413	+	T	C	No_sample_ID	DGAT2	MS	Y358H	0.03815	0.15	0.1066	0.8				1		0																							0
76	76	chr11	75796421	+	A	G	No_sample_ID	DGAT2	MS	S175G	0.2855	0.35	0.69	1				1		0																							0
77	77	chr11	75769010	+	G	A	No_sample_ID	DGAT2	MS	A7T	0.19745	0.3	0.598	1				1		0																							0
78	78	chr11	75798299	+	C	A	No_sample_ID	DGAT2	SY	S294S						COSM932033	endometrium(1)	1		0																							0
79	79	chr11	75796360	+	G	T	No_sample_ID	DGAT2	MS	R154S	0.08967	0.2	0.4588	0.95				1		0													../MuPIT_Interactive?gm=chr11:75796360										0
80	80	chr11	75784650	+	G	A	No_sample_ID	DGAT2	MS	D52N	0.21617	0.3	0.064	0.8		COSM932027	endometrium(1)	1		0																							0	intron	DGAT2	ENST00000376262.7(intron)
81	81	chr11	75800472	+	C	T	No_sample_ID	DGAT2	SY	F377F						COSM244018	stomach(1); prostate(1); endometrium(1)	1	rs148751558	0.000227272	3.97218e-05	0.000166708					2.37042e-05		0.000130022														0.000199681
82	82	chr11	75796427	+	G	A	No_sample_ID	DGAT2	MS	E177K	0.0502	0.15	0.2202	0.8		COSM932029	endometrium(1)	1		0																							0
84	84	chr11	75798345	+	G	A	No_sample_ID	DGAT2	MS	A310T	0.01893	0.1	0.1358	0.8				1	rs761761542	0	8.12605e-06						8.96186e-06		3.24865e-05														0
85	85	chr11	75797167	+	C	A	No_sample_ID	DGAT2	MS	P215H	0.00607	0.05	0.1042	0.8		COSM932031	endometrium(1)	1		0																							0
86	86	chr11	75800453	+	A	G	No_sample_ID	DGAT2	MS	D371G	0.18146	0.3	0.1462	0.8				1		0																							0
88	88	chr11	75796386	+	A	G	No_sample_ID	DGAT2	MS	H163R	0.00071	0.05	0.1204	0.8		COSM932028	endometrium(1)	1		0													../MuPIT_Interactive?gm=chr11:75796386										0
89	89	chr11	75798402	+	C	T	No_sample_ID	DGAT2	MS	P329S	0.00182	0.05	0.0462	0.8		COSM932034	endometrium(1)	1		0																							0
90	90	chr11	75800481	+	G	A	No_sample_ID	DGAT2	SY	P380P								1	rs769841777	0	3.25152e-05	4.17119e-05	2.90748e-05				3.95251e-05		6.50618e-05														0
91	91	chr11	75797204	+	G	T	No_sample_ID	DGAT2	MS	K227N	0.14422	0.25	0.7454	1		COSM932032	endometrium(1)	1		0																							0
95	96	chr11	75798307	+	G	A	No_sample_ID	DGAT2	MS	R297Q	0.02844	0.1	0.177	0.8				1	rs140793537	0.00293596	0.00225185	0.00154013	0.000929746		0.000106	0.000659119	0.00357797	0.000927931	0.00250146														0.00119808
98	100	chr11	75796388	+	G	A	No_sample_ID	DGAT2	MS	G164S	0.00536	0.05	0.1924	0.8				1		0													../MuPIT_Interactive?gm=chr11:75796388										0
101	103	chr11	75797213	+	T	C	No_sample_ID	DGAT2	SY	S230S						COSM1318088	haematopoietic_and_lymphoid_tissue(1)	1	rs143850439	0.00469432	0.00446214	0.00117202	0.00340941	0.00171468		0.000802697	0.00677431	0.00431034	0.00541558														0.00319489
103	105	chr11	75800465	+	C	A	No_sample_ID	DGAT2	MS	T375N	0.26505	0.35	0.598	1		COSM1161023	haematopoietic_and_lymphoid_tissue(1)	1		0																							0
104	106	chr11	75784625	+	A	G	No_sample_ID	DGAT2	SY	G43G								1		0																							0	intron	DGAT2	ENST00000376262.7(intron)
111	113	chr11	75790703	+	G	A	No_sample_ID	DGAT2	MS	R134H	0.13126	0.25	0.2966	0.85				1	rs781699415	0	5.04992e-05				0.000264971		3.15667e-05		0.000162433				../MuPIT_Interactive?gm=chr11:75790703										0
112	114	chr11	75797188	+	A	T	No_sample_ID	DGAT2	MS	D222V	0.02257	0.1	0.2064	0.8		COSM4410649	kidney(8)	1		0																							0
113	115	chr11	75797188	+	A	T	No_sample_ID	DGAT2	MS	D222V	0.02257	0.1	0.2064	0.8		COSM4410649	kidney(8)	1		0																							0
114	116	chr11	75797188	+	A	T	No_sample_ID	DGAT2	MS	D222V	0.02257	0.1	0.2064	0.8		COSM4410649	kidney(8)	1		0																							0
115	117	chr11	75798416	+	C	T	No_sample_ID	DGAT2	SY	P333P						COSM3986471	kidney(1)	1		0																							0
117	119	chr11	75797188	+	A	T	No_sample_ID	DGAT2	MS	D222V	0.02257	0.1	0.2064	0.8		COSM4410649	kidney(8)	1		0																							0
118	120	chr11	75798369	+	G	C	No_sample_ID	DGAT2	MS	G318R	0.00314	0.05	0.4718	0.95		COSM3986470	kidney(1)	1		0																							0
119	121	chr11	75797188	+	A	T	No_sample_ID	DGAT2	MS	D222V	0.02257	0.1	0.2064	0.8		COSM4410649	kidney(8)	1		0																							0
120	122	chr11	75797188	+	A	T	No_sample_ID	DGAT2	MS	D222V	0.02257	0.1	0.2064	0.8		COSM4410649	kidney(8)	1		0																							0
121	123	chr11	75797188	+	A	T	No_sample_ID	DGAT2	MS	D222V	0.02257	0.1	0.2064	0.8		COSM4410649	kidney(8)	1		0																							0
123	125	chr11	75797188	+	A	T	No_sample_ID	DGAT2	MS	D222V	0.02257	0.1	0.2064	0.8		COSM4410649	kidney(8)	1		0																							0
125	127	chr11	75797246	+	G	A	No_sample_ID	DGAT2	SY	A241A						COSM4677144	large_intestine(1)	1	rs754872194	0	2.69641e-05		0.000137099				9.76334e-06	0.000208333															0
126	128	chr11	75790696	+	G	A	No_sample_ID	DGAT2	MS	V132M	0.24319	0.3	0.6692	1				1		0													../MuPIT_Interactive?gm=chr11:75790696										0
127	129	chr11	75790696	+	G	A	No_sample_ID	DGAT2	MS	V132M	0.24319	0.3	0.6692	1				1		0													../MuPIT_Interactive?gm=chr11:75790696										0
128	130	chr11	75784732	+	C	T	No_sample_ID	DGAT2	MS	S79F	0.12681	0.25	0.318	0.85		COSM2018170	large_intestine(1)	1		0													../MuPIT_Interactive?gm=chr11:75784732										0	intron	DGAT2	ENST00000376262.7(intron)
129	131	chr11	75798384	+	G	A	No_sample_ID	DGAT2	MS	D323N	0.37385	0.45	0.1444	0.8		COSM1357016	large_intestine(1)	1	rs201842357	0	1.62689e-05	6.53509e-05					2.69397e-05																0.000199681
130	132	chr11	75784667	+	C	T	No_sample_ID	DGAT2	SY	T57T								1	rs765081942	0	2.84259e-05						1.79038e-05		0.000162433														0	intron	DGAT2	ENST00000376262.7(intron)
131	133	chr11	75800480	+	C	T	No_sample_ID	DGAT2	MS	P380L	0.78494	0.85	0.5138	1		COSM5980165	upper_aerodigestive_tract(1)	1		0	8.13643e-06						1.79411e-05																0
132	134	chr11	75800407	+	G	A	No_sample_ID	DGAT2	MS	D356N	0.46554	0.55	0.2202	0.8		COSM1203426	large_intestine(1)	1	rs537539523	0	3.23185e-05						6.67022e-05																0
133	135	chr11	75797249	+	T	C	No_sample_ID	DGAT2	SY	A242A								1		0																							0
134	136	chr11	75800475	+	C	T	No_sample_ID	DGAT2	SY	G378G						COSM4677145	large_intestine(1)	1		0																							0
136	138	chr11	75797325	+	C	T	No_sample_ID	DGAT2	MS	R268C	0.13511	0.25	0.3864	0.9				1	rs140088423	0.000116469	3.11554e-05						6.5006e-05																0
137	139	chr11	75798287	+	C	T	No_sample_ID	DGAT2	SY	F290F						COSM1357015	skin(1)	1		0	4.06147e-06							0.000182349															0
138	140	chr11	75798304	+	G	T	No_sample_ID	DGAT2	MS	G296V	0.04504	0.15	0.4718	0.95		COSM1203425	large_intestine(1)	1		0																							0
139	141	chr11	75769011	+	C	A	No_sample_ID	DGAT2	MS	A7D	0.09199	0.2	0.376	0.9				1		0																							0
140	142	chr11	75797245	+	C	T	No_sample_ID	DGAT2	MS	A241V	0.01002	0.1	0.0824	0.8		COSM690649	lung(1)	1	rs766238005	0	1.35656e-05		3.45566e-05			4.60448e-05		0.000208943															0
141	143	chr11	75800451	+	C	T	No_sample_ID	DGAT2	SY	F370F						COSM196235	bone(1)	1	rs753905329	0	5.77576e-05		0.000203441	9.85416e-05			4.74001e-05	0.000309406															0
142	144	chr11	75769028	+	C	T	No_sample_ID	DGAT2	MS	R13C	0.11132	0.2	0.3662	0.9				1		0																							0
145	147	chr11	75797216	+	C	T	No_sample_ID	DGAT2	SY	G231G								1	rs775860154	0	3.21585e-05								0.000264191														0
146	148	chr11	75800407	+	G	A	No_sample_ID	DGAT2	MS	D356N	0.46554	0.55	0.2202	0.8		COSM1203426	large_intestine(1)	1	rs537539523	0	3.23185e-05						6.67022e-05																0
147	149	chr11	75797299	+	G	A	No_sample_ID	DGAT2	MS	R259H	0.00091	0.05	0.0356	0.8				1		0																							0
148	150	chr11	75790702	+	C	T	No_sample_ID	DGAT2	MS	R134C	0.1931	0.3	0.2358	0.8		COSM4757649	stomach(1)	1	rs147844574	0.000113637	4.06062e-06								3.24865e-05				../MuPIT_Interactive?gm=chr11:75790702										0
149	151	chr11	75798366	+	C	T	No_sample_ID	DGAT2	SG	R317*	0.05982	0.15				COSM1676307	large_intestine(1)	1	rs34421064	0	4.06349e-06				5.79777e-05																		0
150	152	chr11	75796336	+	G	T	No_sample_ID	DGAT2	MS	K146N	0.0164	0.1	0.336	0.9				1		0													../MuPIT_Interactive?gm=chr11:75796336										0
151	153	chr11	75797246	+	G	A	No_sample_ID	DGAT2	SY	A241A						COSM4677144	large_intestine(1)	1	rs754872194	0	2.69641e-05		0.000137099				9.76334e-06	0.000208333															0
153	155	chr11	75798294	+	G	A	No_sample_ID	DGAT2	MS	G293S	0.12175	0.25	0.3044	0.85		COSM3703692	liver(2)	1		0																							0
159	161	chr11	75798294	+	G	A	No_sample_ID	DGAT2	MS	G293S	0.12175	0.25	0.3044	0.85		COSM3703692	liver(2)	1		0																							0
161	163	chr11	75769052	+	G	C	No_sample_ID	DGAT2	MS	D21H	0.4954	0.55	0.7002	1				1		0																							0
168	170	chr11	75797254	+	C	G	No_sample_ID	DGAT2	MS	S244C	0.01528	0.1	0.2884	0.85		COSM1605238	liver(2)	1		0																							0
177	179	chr11	75797254	+	C	G	No_sample_ID	DGAT2	MS	S244C	0.01528	0.1	0.2884	0.85		COSM1605238	liver(2)	1		0																							0
192	194	chr11	75790703	+	G	T	No_sample_ID	DGAT2	MS	R134L	0.04706	0.15	0.2484	0.85				1		0													../MuPIT_Interactive?gm=chr11:75790703										0
194	196	chr11	75798395	+	G	T	No_sample_ID	DGAT2	SY	G326G						COSM4941063	liver(1)	1		0																							0
197	199	chr11	75797323	+	T	G	No_sample_ID	DGAT2	MS	L267R	0.00314	0.05	0.0924	0.8		COSM3739287	liver(1)	1		0																							0
203	205	chr11	75797249	+	T	G	No_sample_ID	DGAT2	SY	A242A						COSM4920158	liver(1)	1		0																							0
217	219	chr11	75790679	+	G	C	No_sample_ID	DGAT2	MS	W126S	0.1428	0.25	0.1444	0.8		COSM1628225	liver(1)	1		0													../MuPIT_Interactive?gm=chr11:75790679										0
225	227	chr11	75784730	+	G	T	No_sample_ID	DGAT2	SY	L78L								1	rs756719566	0	4.06141e-06								3.24865e-05														0	intron	DGAT2	ENST00000376262.7(intron)
227	229	chr11	75796422	+	G	T	No_sample_ID	DGAT2	MS	S175I	0.19148	0.3	0.607	1				1		0																							0
230	232	chr11	75797331	+	G	C	No_sample_ID	DGAT2	MS	G270R	0.01326	0.1	0.0894	0.8		COSM1196648	lung(1)	1		0																							0
231	233	chr11	75790723	+	C	T	No_sample_ID	DGAT2	MS	P141S	0.01488	0.1	0.1014	0.8		COSM690650	NS(2); lung(1)	1		0													../MuPIT_Interactive?gm=chr11:75790723										0
232	234	chr11	75797256	+	C	G	No_sample_ID	DGAT2	MS	L245V	0.01113	0.1	0.4234	0.95				1		0																							0
233	235	chr11	75798307	+	G	T	No_sample_ID	DGAT2	MS	R297L	0.05253	0.15	0.1042	0.8		COSM690648	lung(1)	1		0	4.06217e-06		2.97796e-05																				0
234	236	chr11	75798288	+	G	T	No_sample_ID	DGAT2	SG	E291*	0.10642	0.2				COSM325144	lung(1)	1		0																							0
235	237	chr11	75797331	+	G	C	No_sample_ID	DGAT2	MS	G270R	0.01326	0.1	0.0894	0.8		COSM1196648	lung(1)	1		0																							0
238	240	chr11	75796512	+	G	A	No_sample_ID	DGAT2	MS	R205K	0.0082	0.1	0.336	0.9				1		0																							0
239	241	chr11	75798319	+	A	T	No_sample_ID	DGAT2	MS	K301M	0.07358	0.15	0.537	1		COSM364992	lung(1)	1		0																							0
240	242	chr11	75797245	+	C	T	No_sample_ID	DGAT2	MS	A241V	0.01002	0.1	0.0824	0.8		COSM690649	lung(1)	1	rs766238005	0	1.35656e-05		3.45566e-05			4.60448e-05		0.000208943															0
241	243	chr11	75798264	+	G	T	No_sample_ID	DGAT2	SG	E283*	0.04053	0.15						1		0																							0
242	244	chr11	75797293	+	G	A	No_sample_ID	DGAT2	MS	R257Q	0.19269	0.3	0.6122	1				1	rs775977809	0	4.02755e-05		0.000112884						0.000224618														0
246	248	chr11	75769110	+	G	A	No_sample_ID	DGAT2	SG	W40*	0.20221	0.3						1	rs750549977	0	5.08833e-06		4.17014e-05																				0
247	249	chr11	75769048	+	G	T	No_sample_ID	DGAT2	MS	E19D	0.86287	0.9	0.855	1				1		0																							0
248	250	chr11	75784645	+	T	A	No_sample_ID	DGAT2	MS	L50H	0.14371	0.25	0.2064	0.8		COSM380327	lung(1)	1		0																							0	intron	DGAT2	ENST00000376262.7(intron)
250	252	chr11	75796475	+	G	T	No_sample_ID	DGAT2	MS	A193S	0.08268	0.2	0.6648	1				1		0																							0
251	253	chr11	75797304	+	G	T	No_sample_ID	DGAT2	MS	G261C	0.00253	0.05	0.0184	0.8				1		0																							0
254	256	chr11	75790723	+	C	T	No_sample_ID	DGAT2	MS	P141S	0.01488	0.1	0.1014	0.8		COSM690650	NS(2); lung(1)	1		0													../MuPIT_Interactive?gm=chr11:75790723										0
255	257	chr11	75798256	+	G	-	No_sample_ID	DGAT2	FD	G280ERMKCTSR*	0.03894	0.15						1		0																							0
256	258	chr11	75790723	+	C	T	No_sample_ID	DGAT2	MS	P141S	0.01488	0.1	0.1014	0.8		COSM690650	NS(2); lung(1)	1		0													../MuPIT_Interactive?gm=chr11:75790723										0
259	261	chr11	75784642	+	C	T	No_sample_ID	DGAT2	MS	A49V	0.54215	0.6	0.1498	0.8		COSM2018164	oesophagus(1)	1		0																							0	intron	DGAT2	ENST00000376262.7(intron)
260	262	chr11	75784643	+	C	T	No_sample_ID	DGAT2	SY	A49A						COSM2018165	oesophagus(1)	1		0																							0	intron	DGAT2	ENST00000376262.7(intron)
261	263	chr11	75790719	+	C	G	No_sample_ID	DGAT2	SG	Y139*	0.03273	0.1				COSM1249995	oesophagus(1)	1		0																							0
262	264	chr11	75784727	+	C	T	No_sample_ID	DGAT2	SY	V77V								1		0																							0	intron	DGAT2	ENST00000376262.7(intron)
275	277	chr11	75797168	+	T	C	No_sample_ID	DGAT2	SY	P215P								1		0																							0
276	278	chr11	75797168	+	T	A	No_sample_ID	DGAT2	SY	P215P								1		0																							0
279	281	chr11	75769098	+	G	T	No_sample_ID	DGAT2	MS	G36V	0.59862	0.65	0.7414	1				1		0																							0
284	286	chr11	75790260	+	C	T	No_sample_ID	DGAT2	MS	T108I	0.17296	0.25	0.7862	1				1		0													../MuPIT_Interactive?gm=chr11:75790260										0
306	308	chr11	75797307	+	T	G	No_sample_ID	DGAT2	MS	F262V	0.00182	0.05	0.0592	0.8				1		0																							0
308	310	chr11	75796398	+	G	A	No_sample_ID	DGAT2	MS	G167D	0.01427	0.1	0.5764	1				1		0													../MuPIT_Interactive?gm=chr11:75796398										0
313	315	chr11	75800472	+	C	T	No_sample_ID	DGAT2	SY	F377F						COSM244018	stomach(1); prostate(1); endometrium(1)	1	rs148751558	0.000227272	3.97218e-05	0.000166708					2.37042e-05		0.000130022														0.000199681
314	316	chr11	75797315	+	A	G	No_sample_ID	DGAT2	SY	K264K						COSM244017	prostate(1)	1		0																							0
317	319	chr11	75790711	+	C	T	No_sample_ID	DGAT2	SG	R137*	0.03489	0.1				COSM226690	skin(2)	1	rs572486802	0	2.52503e-05	0.000124865			5.29942e-05	7.75374e-05	7.89191e-06																0.000199681
320	322	chr11	75800406	+	C	T	No_sample_ID	DGAT2	SY	I355I						COSM5580806	skin(1)	1	rs768756525	0	1.62647e-05		2.97814e-05				2.69222e-05																0
321	323	chr11	75798298	+	C	T	No_sample_ID	DGAT2	MS	S294F	0.0249	0.1	0.2762	0.85		COSM4511826	skin(1)	1		0																							0
322	324	chr11	75796496	+	C	A	No_sample_ID	DGAT2	SY	R200R								1		0																							0
323	325	chr11	75784737	+	C	T	No_sample_ID	DGAT2	MS	L81F	0.10333	0.2	0.1392	0.8				1		0													../MuPIT_Interactive?gm=chr11:75784737										0	intron	DGAT2	ENST00000376262.7(intron)
324	326	chr11	75790296	+	G	A	No_sample_ID	DGAT2	SS	_120_	0.03957	0.15						1		0																							0	intron	DGAT2	ENST00000228027.11(intron),ENST00000376262.7(intron)
325	327	chr11	75798409	+	C	T	No_sample_ID	DGAT2	MS	S331F	0.09473	0.2	0.1678	0.8				1		0																							0
326	328	chr11	75790711	+	C	T	No_sample_ID	DGAT2	SG	R137*	0.03489	0.1				COSM226690	skin(2)	1	rs572486802	0	2.52503e-05	0.000124865			5.29942e-05	7.75374e-05	7.89191e-06																0.000199681
327	329	chr11	75798284	+	C	G	No_sample_ID	DGAT2	MS	I289M	0.1342	0.25	0.35	0.9		COSM3453394	skin(1)	1		0																							0
328	330	chr11	75790729	+	C	T	No_sample_ID	DGAT2	SG	Q143*	0.0713	0.15				COSM3453391	skin(1)	1		0																							0
329	331	chr11	75800478	+	C	A	No_sample_ID	DGAT2	SY	L379L								1		0																							0
330	332	chr11	75798344	+	C	T	No_sample_ID	DGAT2	SY	F309F								1	rs143158001	0	0.000624386		2.90529e-05		0.00789613		7.90014e-06		0.000714703														0.00199681
331	333	chr11	75784707	+	A	T	No_sample_ID	DGAT2	MS	I71F	0.14098	0.25	0.6614	1		COSM227084	skin(1)	1		0													../MuPIT_Interactive?gm=chr11:75784707										0	intron	DGAT2	ENST00000376262.7(intron)
332	334	chr11	75796464	+	G	AA	No_sample_ID	DGAT2	CS	R189QALPGYTGRQLPNACVEGVPDVWRYLPCQPGHHRLFAFKEWEWQCYHHRGRGCG*						COSM4567100	skin(1)	1		0																							0
333	335	chr11	75797166	+	C	T	No_sample_ID	DGAT2	MS	P215S	0.02146	0.1	0.0226	0.8		COSM3870219	skin(1)	1		0																							0
334	336	chr11	75798379	+	C	T	No_sample_ID	DGAT2	MS	S321F	0.18095	0.3	0.31	0.85				1		0	8.13114e-06		2.97779e-05				8.97376e-06																0
335	337	chr11	75784736	+	C	T	No_sample_ID	DGAT2	SY	F80F								1		0																							0	intron	DGAT2	ENST00000376262.7(intron)
336	338	chr11	75784735	+	T	A	No_sample_ID	DGAT2	MS	F80Y	0.05738	0.15	0.4208	0.95				1		0													../MuPIT_Interactive?gm=chr11:75784735										0	intron	DGAT2	ENST00000376262.7(intron)
337	339	chr11	75796464	+	G	T	No_sample_ID	DGAT2	MS	R189L	0.0339	0.1	0.2122	0.8				1		0																							0
338	340	chr11	75798344	+	C	T	No_sample_ID	DGAT2	SY	F309F								1	rs143158001	0	0.000624386		2.90529e-05		0.00789613		7.90014e-06		0.000714703														0.00199681
339	341	chr11	75784634	+	C	T	No_sample_ID	DGAT2	SY	I46I						COSM3453388	skin(1)	1		0																							0	intron	DGAT2	ENST00000376262.7(intron)
340	342	chr11	75797231	+	C	T	No_sample_ID	DGAT2	SY	I236I						COSM3453393	skin(1)	1		0	4.519e-06						9.81855e-06																0
341	343	chr11	75798415	+	C	TT	No_sample_ID	DGAT2	CS	P333LHHHCCGRAHHHPQAGAPNPARHRPVPHHVHGGPGEALRQAQDQVRPPGD*								1		0																							0
342	344	chr11	75796362	+	A	G	No_sample_ID	DGAT2	MS	N155S	0.01295	0.1	0.1804	0.8				1		0													../MuPIT_Interactive?gm=chr11:75796362										0
343	345	chr11	75797175	+	C	T	No_sample_ID	DGAT2	MS	R218W	0.01791	0.1	0.1472	0.8		COSM3453392	skin(1)	1	rs528376420	0																							0
344	346	chr11	75800472	+	C	T	No_sample_ID	DGAT2	SY	F377F						COSM244018	stomach(1); prostate(1); endometrium(1)	1	rs148751558	0.000227272	3.97218e-05	0.000166708					2.37042e-05		0.000130022														0.000199681
345	347	chr11	75798344	+	C	T	No_sample_ID	DGAT2	SY	F309F								1	rs143158001	0	0.000624386		2.90529e-05		0.00789613		7.90014e-06		0.000714703														0.00199681
346	348	chr11	75800375	+	C	A	No_sample_ID	DGAT2	MS	P345H	0.05597	0.15	0.1028	0.8				1		0																							0
347	349	chr11	75796465	+	G	A	No_sample_ID	DGAT2	SY	R189R								1		0																							0
348	350	chr11	75798326	+	C	T	No_sample_ID	DGAT2	SY	F303F								1		0																							0
349	351	chr11	75790236	+	G	T	No_sample_ID	DGAT2	MS	W100L	0.01214	0.1	0.1242	0.8		COSM3453389	skin(1)	1		0													../MuPIT_Interactive?gm=chr11:75790236										0
350	352	chr11	75798251	+	C	T	No_sample_ID	DGAT2	SY	S278S								1		0																							0
351	353	chr11	75797231	+	C	T	No_sample_ID	DGAT2	SY	I236I						COSM3453393	skin(1)	1		0	4.519e-06						9.81855e-06																0
352	354	chr11	75798356	+	C	T	No_sample_ID	DGAT2	SY	I313I						COSM3453395	skin(1)	1		0																							0
353	355	chr11	75798287	+	C	T	No_sample_ID	DGAT2	SY	F290F						COSM1357015	skin(1)	1		0	4.06147e-06							0.000182349															0
354	356	chr11	75790661	+	G	A	No_sample_ID	DGAT2	MS	G120D	0.008	0.1	0.0616	0.8		COSM3453390	skin(1)	1		0													../MuPIT_Interactive?gm=chr11:75790661										0
356	358	chr11	75769107	+	G	A	No_sample_ID	DGAT2	MS	R39K	0.9163	0.95	0.8162	1		COSM3453387	skin(1)	1		0																							0
357	359	chr11	75800375	+	C	A	No_sample_ID	DGAT2	MS	P345H	0.05597	0.15	0.1028	0.8				1		0																							0
358	360	chr11	75796496	+	C	A	No_sample_ID	DGAT2	SY	R200R								1		0																							0
359	361	chr11	75769054	+	C	T	No_sample_ID	DGAT2	SY	D21D								1	rs528121268	0	9.45055e-06						2.04415e-05																0
360	362	chr11	75798250	+	C	T	No_sample_ID	DGAT2	MS	S278F	0.00283	0.05	0.1114	0.8				1		0																							0
365	367	chr11	75790678	+	T	C	No_sample_ID	DGAT2	MS	W126R	0.02054	0.1	0.1086	0.8		COSM4036757	stomach(1)	1		0													../MuPIT_Interactive?gm=chr11:75790678										0
366	368	chr11	75790702	+	C	T	No_sample_ID	DGAT2	MS	R134C	0.1931	0.3	0.2358	0.8		COSM4757649	stomach(1)	1	rs147844574	0.000113637	4.06062e-06								3.24865e-05				../MuPIT_Interactive?gm=chr11:75790702										0
369	371	chr11	75790708	+	T	G	No_sample_ID	DGAT2	MS	F136V	0.03866	0.15	0.5712	1				1		0													../MuPIT_Interactive?gm=chr11:75790708										0
370	372	chr11	75784627	+	C	A	No_sample_ID	DGAT2	MS	S44Y	0.21577	0.3	0.2802	0.85				1		0																							0	intron	DGAT2	ENST00000376262.7(intron)
372	374	chr11	75800472	+	C	T	No_sample_ID	DGAT2	SY	F377F						COSM244018	stomach(1); prostate(1); endometrium(1)	1	rs148751558	0.000227272	3.97218e-05	0.000166708					2.37042e-05		0.000130022														0.000199681
373	375	chr11	75797205	+	A	T	No_sample_ID	DGAT2	MS	N228Y	0.0248	0.1	0.2396	0.8				1		0																							0
375	377	chr11	75798306	+	C	T	No_sample_ID	DGAT2	SG	R297*	0.03186	0.1				COSM5051145	stomach(1)	1	rs771080849	0	4.0618e-06	6.53424e-05																					0
378	380	chr11	75769054	+	C	A	No_sample_ID	DGAT2	MS	D21E	0.8826	0.9	0.7414	1				1		0																							0
379	381	chr11	75790200	+	G	A	No_sample_ID	DGAT2	MS	S88N	0.19897	0.3	0.5332	1				1	rs757162630	0	1.22059e-05							0.00036483	3.24886e-05				../MuPIT_Interactive?gm=chr11:75790200										0
380	382	chr11	75790200	+	G	A	No_sample_ID	DGAT2	MS	S88N	0.19897	0.3	0.5332	1				1	rs757162630	0	1.22059e-05							0.00036483	3.24886e-05				../MuPIT_Interactive?gm=chr11:75790200										0
381	383	chr11	75769112	+	G	A	No_sample_ID	DGAT2	MS	G41S	0.18328	0.3	0.374	0.9				1		0																							0
382	384	chr11	75769112	+	G	A	No_sample_ID	DGAT2	MS	G41S	0.18328	0.3	0.374	0.9				1		0																							0
383	385	chr11	75769054	+	C	A	No_sample_ID	DGAT2	MS	D21E	0.8826	0.9	0.7414	1				1		0																							0
385	387	chr11	75800480	+	C	T	No_sample_ID	DGAT2	MS	P380L	0.78494	0.85	0.5138	1		COSM5980165	upper_aerodigestive_tract(1)	1		0	8.13643e-06						1.79411e-05																0
386	388	chr11	75798287	+	C	T	No_sample_ID	DGAT2	SY	F290F						COSM1357015	skin(1)	1		0	4.06147e-06							0.000182349															0
387	389	chr11	75798358	+	T	C	No_sample_ID	DGAT2	MS	F314S	0.00152	0.05	0.0714	0.8				1		0																							0
388	390	chr11	75784647	+	C	A	No_sample_ID	DGAT2	MS	Q51K	0.23813	0.3	0.198	0.8				1		0																							0	intron	DGAT2	ENST00000376262.7(intron)
389	391	chr11	75798382	+	C	G	No_sample_ID	DGAT2	MS	S322C	0.13855	0.25	0.6398	1		COSM5980164	upper_aerodigestive_tract(1)	1		0																							0
390	392	chr11	75796496	+	C	A	No_sample_ID	DGAT2	SY	R200R								1		0																							0
391	393	chr11	75797176	+	G	A	No_sample_ID	DGAT2	MS	R218Q	0.14938	0.25	0.3586	0.9		COSM5980163	upper_aerodigestive_tract(1)	1	rs376932526	0	0.000246894					4.37331e-05			0.00279489														0.000599042
392	394	chr11	75797250	+	G	C	No_sample_ID	DGAT2	MS	E243Q	0.00121	0.05	0.173	0.8				1		0																							0
393	395	chr11	75800359	+	G	A	No_sample_ID	DGAT2	MS	E340K	0.30543	0.35	0.114	0.8		COSM3721459	upper_aerodigestive_tract(1)	1		0																							0
394	396	chr11	75798242	+	C	A	No_sample_ID	DGAT2	SY	P275P								1		0																							0
395	397	chr11	75769034	+	G	T	No_sample_ID	DGAT2	SG	E15*	0.28153	0.35						1		0																							0
396	398	chr11	75798374	+	C	G	No_sample_ID	DGAT2	SY	L319L								1		0																							0

## Sheet: Variant Additional Details
Variant Additional Details Report
2021-05-16 21:45:02.691082
CRAVAT version: hybrid
Analysis done at http://www.cravat.us.
Job Id: petreaca_1_20210516_174440
Input file: manual_input.txt
This report shows analysis results at variant level.
hg38 genomic.
Other
For more information on CRAVAT, visit http://www.cravat.us.
Input line	ID	Chromosome	Position	Strand	Reference base(s)	Alternate base(s)	Sample ID	HUGO symbol	Sequence ontology	S.O. transcript	S.O. transcript strand	Protein sequence change	S.O. all transcripts	CGC driver class	CGC inheritance	CGC tumor types somatic	CGC tumor types germline	CHASM transcript	CHASM score	All transcripts CHASM results	ClinVar disease identifier	ClinVar XRef	COSMIC transcript	COSMIC protein change	COSMIC variant count	ESP6500 AF (European American)	ESP6500 AF (African American)	HGVS Genomic	HGVS Protein	HGVS Protein All	NCI pathway hits	NCI pathway IDs	NCI pathway names	VEST score transcript	VEST p-value	VEST score (missense)	VEST score (frameshift indels)	VEST score (inframe indels)	VEST score (stop-gain)	VEST score (stop-loss)	VEST score (splice site)	All transcripts VEST results
3	3	chr11	75784671	+	C	C	No_sample_ID	DGAT2	SY	ENST00000228027.11	+	L59L	*ENST00000228027.11:L59L(SY)													0	0	NC_000011.10:g.75784671C>C			0
4	4	chr11	75790230	+	A	A	No_sample_ID	DGAT2	SY	ENST00000228027.11	+	D98D	ENST00000376262.7:D55D(SY),*ENST00000228027.11:D98D(SY)													0	0	NC_000011.10:g.75790230A>A			0
5	5	chr11	75790200	+	G	G	No_sample_ID	DGAT2	SY	ENST00000228027.11	+	S88S	ENST00000376262.7:S45S(SY),*ENST00000228027.11:S88S(SY)													0	0	NC_000011.10:g.75790200G>G			0
10	10	chr11	75800451	+	C	T	No_sample_ID	DGAT2	SY	ENST00000228027.11	+	F370F	ENST00000376262.7:F327F(SY),*ENST00000228027.11:F370F(SY)										ENST00000228027	p.F370F (bone 1)	1	0	0	NC_000011.10:g.75800451C>T			0
13	13	chr11	75797156	+	A	T	No_sample_ID	DGAT2	SS	ENST00000228027.11	+	_212_	*ENST00000228027.11:_212_(SS),ENST00000376262.7:_169_(SS)													0	0	NC_000011.10:g.75797156A>T			0			ENST00000228027.11:212	0.04385						0.886	*ENST00000228027.11:212(0.886:0.04385),ENST00000376262.7:169(0.828:0.08556)
16	16	chr11	75769094	+	G	A	No_sample_ID	DGAT2	MS	ENST00000228027.11	+	E35K	ENST00000376262.7:E35K(MS),*ENST00000228027.11:E35K(MS)					ENST00000228027.11	0.338	*ENST00000228027.11:E35K(0.338:0.4060),ENST00000376262.7:E35K(0.124:0.8550)						0	0	NC_000011.10:g.75769094G>A	ENST00000228027.11:p.Glu35Lys	ENST00000376262.7:p.Glu35Lys,*ENST00000228027.11:p.Glu35Lys	0			ENST00000376262.7:E35K	0.60864	0.161						ENST00000228027.11:E35K(0.121:0.71379),*ENST00000376262.7:E35K(0.161:0.60864)
21	21	chr11	75798288	+	G	A	No_sample_ID	DGAT2	MS	ENST00000228027.11	+	E291K	ENST00000376262.7:E248K(MS),*ENST00000228027.11:E291K(MS)					ENST00000228027.11	0.522	*ENST00000228027.11:E291K(0.522:0.1168),ENST00000376262.7:E248K(0.096:0.8898)						0.000116469	0	NC_000011.10:g.75798288G>A	ENST00000228027.11:p.Glu291Lys	ENST00000376262.7:p.Glu248Lys,*ENST00000228027.11:p.Glu291Lys	0			ENST00000376262.7:E248K	0.20494	0.463						ENST00000228027.11:E291K(0.445:0.21567),*ENST00000376262.7:E248K(0.463:0.20494)
22	22	chr11	75790217	+	A	G	No_sample_ID	DGAT2	MS	ENST00000228027.11	+	I94V	ENST00000376262.7:I51V(MS),*ENST00000228027.11:I94V(MS)					ENST00000228027.11	0.306	*ENST00000228027.11:I94V(0.306:0.4678),ENST00000376262.7:I51V(0.066:0.9292)			ENST00000228027	p.I94V (breast 1)	1	0	0	NC_000011.10:g.75790217A>G	ENST00000228027.11:p.Ile94Val	ENST00000376262.7:p.Ile51Val,*ENST00000228027.11:p.Ile94Val	0			ENST00000376262.7:I51V	0.597	0.167						ENST00000228027.11:I94V(0.125:0.70094),*ENST00000376262.7:I51V(0.167:0.597)
29	29	chr11	75769011	+	C	G	No_sample_ID	DGAT2	MS	ENST00000228027.11	+	A7G	ENST00000376262.7:A7G(MS),*ENST00000228027.11:A7G(MS)					ENST00000228027.11	0.244	*ENST00000228027.11:A7G(0.244:0.6122),ENST00000376262.7:A7G(0.092:0.8954)			ENST00000228027	p.A7G (breast 1)	1	0	0	NC_000011.10:g.75769011C>G	ENST00000228027.11:p.Ala7Gly	ENST00000376262.7:p.Ala7Gly,*ENST00000228027.11:p.Ala7Gly	0			ENST00000376262.7:A7G	0.19593	0.48						ENST00000228027.11:A7G(0.44:0.21779),*ENST00000376262.7:A7G(0.48:0.19593)
56	56	chr11	75796532	+	G	T	No_sample_ID	DGAT2	MS	ENST00000228027.11	+	G212C	ENST00000376262.7:G169C(MS),*ENST00000228027.11:G212C(MS)					ENST00000228027.11	0.578	*ENST00000228027.11:G212C(0.578:0.0778),ENST00000376262.7:G169C(0.43:0.2358)						0	0	NC_000011.10:g.75796532G>T	ENST00000228027.11:p.Gly212Cys	ENST00000376262.7:p.Gly169Cys,*ENST00000228027.11:p.Gly212Cys	0			ENST00000228027.11:G212C	0.00071	0.99						*ENST00000228027.11:G212C(0.99:0.00071),ENST00000376262.7:G169C(0.976:0.00223)
57	57	chr11	75797245	+	C	T	No_sample_ID	DGAT2	MS	ENST00000228027.11	+	A241V	ENST00000376262.7:A198V(MS),*ENST00000228027.11:A241V(MS)					ENST00000228027.11	0.57	*ENST00000228027.11:A241V(0.57:0.0824),ENST00000376262.7:A198V(0.306:0.4678)			ENST00000228027	p.A241V (lung 1)	1	0	0	NC_000011.10:g.75797245C>T	ENST00000228027.11:p.Ala241Val	ENST00000376262.7:p.Ala198Val,*ENST00000228027.11:p.Ala241Val	0			ENST00000228027.11:A241V	0.01002	0.902						*ENST00000228027.11:A241V(0.902:0.01002),ENST00000376262.7:A198V(0.87:0.01467)
58	58	chr11	75800480	+	C	T	No_sample_ID	DGAT2	MS	ENST00000228027.11	+	P380L	ENST00000376262.7:P337L(MS),*ENST00000228027.11:P380L(MS)					ENST00000228027.11	0.286	*ENST00000228027.11:P380L(0.286:0.5138),ENST00000376262.7:P337L(0.19:0.7328)			ENST00000228027	p.P380L (upper_aerodigestive_tract 1)	1	0	0	NC_000011.10:g.75800480C>T	ENST00000228027.11:p.Pro380Leu	ENST00000376262.7:p.Pro337Leu,*ENST00000228027.11:p.Pro380Leu	0			ENST00000376262.7:P337L	0.78494	0.1						ENST00000228027.11:P380L(0.073:0.88017),*ENST00000376262.7:P337L(0.1:0.78494)
60	60	chr11	75784641	+	G	A	No_sample_ID	DGAT2	MS	ENST00000228027.11	+	A49T	*ENST00000228027.11:A49T(MS)					ENST00000228027.11	0.41	*ENST00000228027.11:A49T(0.41:0.2696)						0	0	NC_000011.10:g.75784641G>A	ENST00000228027.11:p.Ala49Thr	*ENST00000228027.11:p.Ala49Thr	0			ENST00000228027.11:A49T	0.54691	0.191						*ENST00000228027.11:A49T(0.191:0.54691)
61	61	chr11	75784641	+	G	A	No_sample_ID	DGAT2	MS	ENST00000228027.11	+	A49T	*ENST00000228027.11:A49T(MS)					ENST00000228027.11	0.41	*ENST00000228027.11:A49T(0.41:0.2696)						0	0	NC_000011.10:g.75784641G>A	ENST00000228027.11:p.Ala49Thr	*ENST00000228027.11:p.Ala49Thr	0			ENST00000228027.11:A49T	0.54691	0.191						*ENST00000228027.11:A49T(0.191:0.54691)
62	62	chr11	75797245	+	C	T	No_sample_ID	DGAT2	MS	ENST00000228027.11	+	A241V	ENST00000376262.7:A198V(MS),*ENST00000228027.11:A241V(MS)					ENST00000228027.11	0.57	*ENST00000228027.11:A241V(0.57:0.0824),ENST00000376262.7:A198V(0.306:0.4678)			ENST00000228027	p.A241V (lung 1)	1	0	0	NC_000011.10:g.75797245C>T	ENST00000228027.11:p.Ala241Val	ENST00000376262.7:p.Ala198Val,*ENST00000228027.11:p.Ala241Val	0			ENST00000228027.11:A241V	0.01002	0.902						*ENST00000228027.11:A241V(0.902:0.01002),ENST00000376262.7:A198V(0.87:0.01467)
63	63	chr11	75798345	+	G	A	No_sample_ID	DGAT2	MS	ENST00000228027.11	+	A310T	ENST00000376262.7:A267T(MS),*ENST00000228027.11:A310T(MS)					ENST00000228027.11	0.502	*ENST00000228027.11:A310T(0.502:0.1358),ENST00000376262.7:A267T(0.118:0.8638)						0	0	NC_000011.10:g.75798345G>A	ENST00000228027.11:p.Ala310Thr	ENST00000376262.7:p.Ala267Thr,*ENST00000228027.11:p.Ala310Thr	0			ENST00000228027.11:A310T	0.01893	0.848						*ENST00000228027.11:A310T(0.848:0.01893),ENST00000376262.7:A267T(0.823:0.02449)
64	64	chr11	75798345	+	G	A	No_sample_ID	DGAT2	MS	ENST00000228027.11	+	A310T	ENST00000376262.7:A267T(MS),*ENST00000228027.11:A310T(MS)					ENST00000228027.11	0.502	*ENST00000228027.11:A310T(0.502:0.1358),ENST00000376262.7:A267T(0.118:0.8638)						0	0	NC_000011.10:g.75798345G>A	ENST00000228027.11:p.Ala310Thr	ENST00000376262.7:p.Ala267Thr,*ENST00000228027.11:p.Ala310Thr	0			ENST00000228027.11:A310T	0.01893	0.848						*ENST00000228027.11:A310T(0.848:0.01893),ENST00000376262.7:A267T(0.823:0.02449)
65	65	chr11	75769094	+	G	C	No_sample_ID	DGAT2	MS	ENST00000228027.11	+	E35Q	ENST00000376262.7:E35Q(MS),*ENST00000228027.11:E35Q(MS)					ENST00000228027.11	0.142	*ENST00000228027.11:E35Q(0.142:0.8274),ENST00000376262.7:E35Q(0.086:0.9014)			ENST00000228027	p.E35Q (cervix 1)	1	0	0	NC_000011.10:g.75769094G>C	ENST00000228027.11:p.Glu35Gln	ENST00000376262.7:p.Glu35Gln,*ENST00000228027.11:p.Glu35Gln	0			ENST00000376262.7:E35Q	0.40168	0.267						ENST00000228027.11:E35Q(0.122:0.71147),*ENST00000376262.7:E35Q(0.267:0.40168)
66	66	chr11	75797273	+	C	A	No_sample_ID	DGAT2	SY	ENST00000228027.11	+	G250G	ENST00000376262.7:G207G(SY),*ENST00000228027.11:G250G(SY)													0	0	NC_000011.10:g.75797273C>A			0
67	67	chr11	75798231	+	G	C	No_sample_ID	DGAT2	MS	ENST00000228027.11	+	D272H	ENST00000376262.7:D229H(MS),*ENST00000228027.11:D272H(MS)					ENST00000228027.11	0.272	*ENST00000228027.11:D272H(0.272:0.5474),ENST00000376262.7:D229H(0.044:0.9580)						0	0	NC_000011.10:g.75798231G>C	ENST00000228027.11:p.Asp272His	ENST00000376262.7:p.Asp229His,*ENST00000228027.11:p.Asp272His	0			ENST00000376262.7:D229H	0.17336	0.524						ENST00000228027.11:D272H(0.514:0.17852),*ENST00000376262.7:D229H(0.524:0.17336)
68	68	chr11	75796463	+	C	T	No_sample_ID	DGAT2	MS	ENST00000228027.11	+	R189W	ENST00000376262.7:R146W(MS),*ENST00000228027.11:R189W(MS)					ENST00000228027.11	0.476	*ENST00000228027.11:R189W(0.476:0.1648),ENST00000376262.7:R146W(0.17:0.7774)			ENST00000228027	p.R189W (endometrium 1)	1	0.000116469	0.000227273	NC_000011.10:g.75796463C>T	ENST00000228027.11:p.Arg189Trp	ENST00000376262.7:p.Arg146Trp,*ENST00000228027.11:p.Arg189Trp	0			ENST00000376262.7:R146W	0.09199	0.665						ENST00000228027.11:R189W(0.601:0.126),*ENST00000376262.7:R146W(0.665:0.09199)
72	72	chr11	75796488	+	G	A	No_sample_ID	DGAT2	MS	ENST00000228027.11	+	G197D	ENST00000376262.7:G154D(MS),*ENST00000228027.11:G197D(MS)					ENST00000228027.11	0.454	*ENST00000228027.11:G197D(0.454:0.1980),ENST00000376262.7:G154D(0.172:0.7746)						0.000116469	0	NC_000011.10:g.75796488G>A	ENST00000228027.11:p.Gly197Asp	ENST00000376262.7:p.Gly154Asp,*ENST00000228027.11:p.Gly197Asp	0			ENST00000228027.11:G197D	0.00283	0.965						*ENST00000228027.11:G197D(0.965:0.00283),ENST00000376262.7:G154D(0.941:0.00506)
74	74	chr11	75800413	+	T	C	No_sample_ID	DGAT2	MS	ENST00000228027.11	+	Y358H	ENST00000376262.7:Y315H(MS),*ENST00000228027.11:Y358H(MS)					ENST00000228027.11	0.534	*ENST00000228027.11:Y358H(0.534:0.1066),ENST00000376262.7:Y315H(0.498:0.1392)						0	0	NC_000011.10:g.75800413T>C	ENST00000228027.11:p.Tyr358His	ENST00000376262.7:p.Tyr315His,*ENST00000228027.11:p.Tyr358His	0			ENST00000228027.11:Y358H	0.03815	0.784						*ENST00000228027.11:Y358H(0.784:0.03815),ENST00000376262.7:Y315H(0.769:0.04382)
76	76	chr11	75796421	+	A	G	No_sample_ID	DGAT2	MS	ENST00000228027.11	+	S175G	ENST00000376262.7:S132G(MS),*ENST00000228027.11:S175G(MS)					ENST00000228027.11	0.21	*ENST00000228027.11:S175G(0.21:0.6900),ENST00000376262.7:S132G(0.036:0.9674)						0	0	NC_000011.10:g.75796421A>G	ENST00000228027.11:p.Ser175Gly	ENST00000376262.7:p.Ser132Gly,*ENST00000228027.11:p.Ser175Gly	0			ENST00000228027.11:S175G	0.2855	0.35						*ENST00000228027.11:S175G(0.35:0.2855),ENST00000376262.7:S132G(0.325:0.31444)
77	77	chr11	75769010	+	G	A	No_sample_ID	DGAT2	MS	ENST00000228027.11	+	A7T	ENST00000376262.7:A7T(MS),*ENST00000228027.11:A7T(MS)					ENST00000228027.11	0.25	*ENST00000228027.11:A7T(0.25:0.5980),ENST00000376262.7:A7T(0.116:0.8668)						0	0	NC_000011.10:g.75769010G>A	ENST00000228027.11:p.Ala7Thr	ENST00000376262.7:p.Ala7Thr,*ENST00000228027.11:p.Ala7Thr	0			ENST00000376262.7:A7T	0.19745	0.477						ENST00000228027.11:A7T(0.421:0.22882),*ENST00000376262.7:A7T(0.477:0.19745)
78	78	chr11	75798299	+	C	A	No_sample_ID	DGAT2	SY	ENST00000228027.11	+	S294S	ENST00000376262.7:S251S(SY),*ENST00000228027.11:S294S(SY)										ENST00000228027	p.S294S (endometrium 1)	1	0	0	NC_000011.10:g.75798299C>A			0
79	79	chr11	75796360	+	G	T	No_sample_ID	DGAT2	MS	ENST00000228027.11	+	R154S	ENST00000376262.7:R111S(MS),*ENST00000228027.11:R154S(MS)					ENST00000228027.11	0.31	*ENST00000228027.11:R154S(0.31:0.4588),ENST00000376262.7:R111S(0.09:0.8966)						0	0	NC_000011.10:g.75796360G>T	ENST00000228027.11:p.Arg154Ser	ENST00000376262.7:p.Arg111Ser,*ENST00000228027.11:p.Arg154Ser	0			ENST00000228027.11:R154S	0.08967	0.67						*ENST00000228027.11:R154S(0.67:0.08967),ENST00000376262.7:R111S(0.661:0.09412)
80	80	chr11	75784650	+	G	A	No_sample_ID	DGAT2	MS	ENST00000228027.11	+	D52N	*ENST00000228027.11:D52N(MS)					ENST00000228027.11	0.594	*ENST00000228027.11:D52N(0.594:0.0640)			ENST00000228027	p.D52N (endometrium 1)	1	0	0	NC_000011.10:g.75784650G>A	ENST00000228027.11:p.Asp52Asn	*ENST00000228027.11:p.Asp52Asn	0			ENST00000228027.11:D52N	0.21617	0.443						*ENST00000228027.11:D52N(0.443:0.21617)
81	81	chr11	75800472	+	C	T	No_sample_ID	DGAT2	SY	ENST00000228027.11	+	F377F	ENST00000376262.7:F334F(SY),*ENST00000228027.11:F377F(SY)										ENST00000228027	p.F377F (stomach 1, prostate 1, endometrium 1)	3	0	0.000454545	NC_000011.10:g.75800472C>T			0
82	82	chr11	75796427	+	G	A	No_sample_ID	DGAT2	MS	ENST00000228027.11	+	E177K	ENST00000376262.7:E134K(MS),*ENST00000228027.11:E177K(MS)					ENST00000228027.11	0.44	*ENST00000228027.11:E177K(0.44:0.2202),ENST00000376262.7:E134K(0.104:0.8810)			ENST00000228027	p.E177K (endometrium 1)	1	0	0	NC_000011.10:g.75796427G>A	ENST00000228027.11:p.Glu177Lys	ENST00000376262.7:p.Glu134Lys,*ENST00000228027.11:p.Glu177Lys	0			ENST00000228027.11:E177K	0.0502	0.748						*ENST00000228027.11:E177K(0.748:0.0502),ENST00000376262.7:E134K(0.726:0.06012)
84	84	chr11	75798345	+	G	A	No_sample_ID	DGAT2	MS	ENST00000228027.11	+	A310T	ENST00000376262.7:A267T(MS),*ENST00000228027.11:A310T(MS)					ENST00000228027.11	0.502	*ENST00000228027.11:A310T(0.502:0.1358),ENST00000376262.7:A267T(0.118:0.8638)						0	0	NC_000011.10:g.75798345G>A	ENST00000228027.11:p.Ala310Thr	ENST00000376262.7:p.Ala267Thr,*ENST00000228027.11:p.Ala310Thr	0			ENST00000228027.11:A310T	0.01893	0.848						*ENST00000228027.11:A310T(0.848:0.01893),ENST00000376262.7:A267T(0.823:0.02449)
85	85	chr11	75797167	+	C	A	No_sample_ID	DGAT2	MS	ENST00000228027.11	+	P215H	ENST00000376262.7:P172H(MS),*ENST00000228027.11:P215H(MS)					ENST00000228027.11	0.538	*ENST00000228027.11:P215H(0.538:0.1042),ENST00000376262.7:P172H(0.328:0.4234)			ENST00000228027	p.P215H (endometrium 1)	1	0	0	NC_000011.10:g.75797167C>A	ENST00000228027.11:p.Pro215His	ENST00000376262.7:p.Pro172His,*ENST00000228027.11:p.Pro215His	0			ENST00000228027.11:P215H	0.00607	0.93						*ENST00000228027.11:P215H(0.93:0.00607),ENST00000376262.7:P172H(0.911:0.0086)
86	86	chr11	75800453	+	A	G	No_sample_ID	DGAT2	MS	ENST00000228027.11	+	D371G	ENST00000376262.7:D328G(MS),*ENST00000228027.11:D371G(MS)					ENST00000228027.11	0.492	*ENST00000228027.11:D371G(0.492:0.1462),ENST00000376262.7:D328G(0.242:0.6160)						0	0	NC_000011.10:g.75800453A>G	ENST00000228027.11:p.Asp371Gly	ENST00000376262.7:p.Asp328Gly,*ENST00000228027.11:p.Asp371Gly	0			ENST00000228027.11:D371G	0.18146	0.509						*ENST00000228027.11:D371G(0.509:0.18146),ENST00000376262.7:D328G(0.47:0.2019)
88	88	chr11	75796386	+	A	G	No_sample_ID	DGAT2	MS	ENST00000228027.11	+	H163R	ENST00000376262.7:H120R(MS),*ENST00000228027.11:H163R(MS)					ENST00000228027.11	0.518	*ENST00000228027.11:H163R(0.518:0.1204),ENST00000376262.7:H120R(0.402:0.2852)			ENST00000228027	p.H163R (endometrium 1)	1	0	0	NC_000011.10:g.75796386A>G	ENST00000228027.11:p.His163Arg	ENST00000376262.7:p.His120Arg,*ENST00000228027.11:p.His163Arg	0			ENST00000228027.11:H163R	0.00071	0.99						*ENST00000228027.11:H163R(0.99:0.00071),ENST00000376262.7:H120R(0.984:0.00121)
89	89	chr11	75798402	+	C	T	No_sample_ID	DGAT2	MS	ENST00000228027.11	+	P329S	ENST00000376262.7:P286S(MS),*ENST00000228027.11:P329S(MS)					ENST00000228027.11	0.628	*ENST00000228027.11:P329S(0.628:0.0462),ENST00000376262.7:P286S(0.412:0.2660)			ENST00000228027	p.P329S (endometrium 1)	1	0	0	NC_000011.10:g.75798402C>T	ENST00000228027.11:p.Pro329Ser	ENST00000376262.7:p.Pro286Ser,*ENST00000228027.11:p.Pro329Ser	0			ENST00000228027.11:P329S	0.00182	0.979						*ENST00000228027.11:P329S(0.979:0.00182),ENST00000376262.7:P286S(0.95:0.00385)
90	90	chr11	75800481	+	G	A	No_sample_ID	DGAT2	SY	ENST00000228027.11	+	P380P	ENST00000376262.7:P337P(SY),*ENST00000228027.11:P380P(SY)													0	0	NC_000011.10:g.75800481G>A			0
91	91	chr11	75797204	+	G	T	No_sample_ID	DGAT2	MS	ENST00000228027.11	+	K227N	ENST00000376262.7:K184N(MS),*ENST00000228027.11:K227N(MS)					ENST00000228027.11	0.184	*ENST00000228027.11:K227N(0.184:0.7454),ENST00000376262.7:K184N(0.032:0.9728)			ENST00000228027	p.K227N (endometrium 1)	1	0	0	NC_000011.10:g.75797204G>T	ENST00000228027.11:p.Lys227Asn	ENST00000376262.7:p.Lys184Asn,*ENST00000228027.11:p.Lys227Asn	0			ENST00000228027.11:K227N	0.14422	0.57						*ENST00000228027.11:K227N(0.57:0.14422),ENST00000376262.7:K184N(0.533:0.16891)
95	96	chr11	75798307	+	G	A	No_sample_ID	DGAT2	MS	ENST00000228027.11	+	R297Q	ENST00000376262.7:R254Q(MS),*ENST00000228027.11:R297Q(MS)					ENST00000228027.11	0.468	*ENST00000228027.11:R297Q(0.468:0.1770),ENST00000376262.7:R254Q(0.132:0.8432)						0.00314465	0.00272727	NC_000011.10:g.75798307G>A	ENST00000228027.11:p.Arg297Gln	ENST00000376262.7:p.Arg254Gln,*ENST00000228027.11:p.Arg297Gln	0			ENST00000228027.11:R297Q	0.02844	0.81						*ENST00000228027.11:R297Q(0.81:0.02844),ENST00000376262.7:R254Q(0.762:0.04574)
98	100	chr11	75796388	+	G	A	No_sample_ID	DGAT2	MS	ENST00000228027.11	+	G164S	ENST00000376262.7:G121S(MS),*ENST00000228027.11:G164S(MS)					ENST00000376262.7	0.458	*ENST00000228027.11:G164S(0.384:0.3180),ENST00000376262.7:G121S(0.458:0.1924)						0	0	NC_000011.10:g.75796388G>A	ENST00000228027.11:p.Gly164Ser	ENST00000376262.7:p.Gly121Ser,*ENST00000228027.11:p.Gly164Ser	0			ENST00000228027.11:G164S	0.00536	0.937						*ENST00000228027.11:G164S(0.937:0.00536),ENST00000376262.7:G121S(0.897:0.01093)
101	103	chr11	75797213	+	T	C	No_sample_ID	DGAT2	SY	ENST00000228027.11	+	S230S	ENST00000376262.7:S187S(SY),*ENST00000228027.11:S230S(SY)										ENST00000228027	p.S230S (haematopoietic_and_lymphoid_tissue 1)	1	0.00757046	0.00181818	NC_000011.10:g.75797213T>C			0
103	105	chr11	75800465	+	C	A	No_sample_ID	DGAT2	MS	ENST00000228027.11	+	T375N	ENST00000376262.7:T332N(MS),*ENST00000228027.11:T375N(MS)					ENST00000228027.11	0.25	*ENST00000228027.11:T375N(0.25:0.5980),ENST00000376262.7:T332N(0.05:0.9494)			ENST00000228027	p.T375N (haematopoietic_and_lymphoid_tissue 1)	1	0	0	NC_000011.10:g.75800465C>A	ENST00000228027.11:p.Thr375Asn	ENST00000376262.7:p.Thr332Asn,*ENST00000228027.11:p.Thr375Asn	0			ENST00000376262.7:T332N	0.26505	0.37						ENST00000228027.11:T375N(0.318:0.32284),*ENST00000376262.7:T332N(0.37:0.26505)
104	106	chr11	75784625	+	A	G	No_sample_ID	DGAT2	SY	ENST00000228027.11	+	G43G	*ENST00000228027.11:G43G(SY)													0	0	NC_000011.10:g.75784625A>G			0
111	113	chr11	75790703	+	G	A	No_sample_ID	DGAT2	MS	ENST00000228027.11	+	R134H	ENST00000376262.7:R91H(MS),*ENST00000228027.11:R134H(MS)					ENST00000228027.11	0.394	*ENST00000228027.11:R134H(0.394:0.2966),ENST00000376262.7:R91H(0.04:0.9628)						0	0	NC_000011.10:g.75790703G>A	ENST00000228027.11:p.Arg134His	ENST00000376262.7:p.Arg91His,*ENST00000228027.11:p.Arg134His	0			ENST00000376262.7:R91H	0.13126	0.592						ENST00000228027.11:R134H(0.568:0.14553),*ENST00000376262.7:R91H(0.592:0.13126)
112	114	chr11	75797188	+	A	T	No_sample_ID	DGAT2	MS	ENST00000228027.11	+	D222V	ENST00000376262.7:D179V(MS),*ENST00000228027.11:D222V(MS)					ENST00000228027.11	0.448	*ENST00000228027.11:D222V(0.448:0.2064),ENST00000376262.7:D179V(0.116:0.8668)			ENST00000228027	p.D222V (kidney 8)	8	0	0	NC_000011.10:g.75797188A>T	ENST00000228027.11:p.Asp222Val	ENST00000376262.7:p.Asp179Val,*ENST00000228027.11:p.Asp222Val	0			ENST00000228027.11:D222V	0.02257	0.831						*ENST00000228027.11:D222V(0.831:0.02257),ENST00000376262.7:D179V(0.824:0.02409)
113	115	chr11	75797188	+	A	T	No_sample_ID	DGAT2	MS	ENST00000228027.11	+	D222V	ENST00000376262.7:D179V(MS),*ENST00000228027.11:D222V(MS)					ENST00000228027.11	0.448	*ENST00000228027.11:D222V(0.448:0.2064),ENST00000376262.7:D179V(0.116:0.8668)			ENST00000228027	p.D222V (kidney 8)	8	0	0	NC_000011.10:g.75797188A>T	ENST00000228027.11:p.Asp222Val	ENST00000376262.7:p.Asp179Val,*ENST00000228027.11:p.Asp222Val	0			ENST00000228027.11:D222V	0.02257	0.831						*ENST00000228027.11:D222V(0.831:0.02257),ENST00000376262.7:D179V(0.824:0.02409)
114	116	chr11	75797188	+	A	T	No_sample_ID	DGAT2	MS	ENST00000228027.11	+	D222V	ENST00000376262.7:D179V(MS),*ENST00000228027.11:D222V(MS)					ENST00000228027.11	0.448	*ENST00000228027.11:D222V(0.448:0.2064),ENST00000376262.7:D179V(0.116:0.8668)			ENST00000228027	p.D222V (kidney 8)	8	0	0	NC_000011.10:g.75797188A>T	ENST00000228027.11:p.Asp222Val	ENST00000376262.7:p.Asp179Val,*ENST00000228027.11:p.Asp222Val	0			ENST00000228027.11:D222V	0.02257	0.831						*ENST00000228027.11:D222V(0.831:0.02257),ENST00000376262.7:D179V(0.824:0.02409)
115	117	chr11	75798416	+	C	T	No_sample_ID	DGAT2	SY	ENST00000228027.11	+	P333P	ENST00000376262.7:P290P(SY),*ENST00000228027.11:P333P(SY)										ENST00000228027	p.P333P (kidney 1)	1	0	0	NC_000011.10:g.75798416C>T			0
117	119	chr11	75797188	+	A	T	No_sample_ID	DGAT2	MS	ENST00000228027.11	+	D222V	ENST00000376262.7:D179V(MS),*ENST00000228027.11:D222V(MS)					ENST00000228027.11	0.448	*ENST00000228027.11:D222V(0.448:0.2064),ENST00000376262.7:D179V(0.116:0.8668)			ENST00000228027	p.D222V (kidney 8)	8	0	0	NC_000011.10:g.75797188A>T	ENST00000228027.11:p.Asp222Val	ENST00000376262.7:p.Asp179Val,*ENST00000228027.11:p.Asp222Val	0			ENST00000228027.11:D222V	0.02257	0.831						*ENST00000228027.11:D222V(0.831:0.02257),ENST00000376262.7:D179V(0.824:0.02409)
118	120	chr11	75798369	+	G	C	No_sample_ID	DGAT2	MS	ENST00000228027.11	+	G318R	ENST00000376262.7:G275R(MS),*ENST00000228027.11:G318R(MS)					ENST00000228027.11	0.304	*ENST00000228027.11:G318R(0.304:0.4718),ENST00000376262.7:G275R(0.16:0.7976)			ENST00000228027	p.G318R (kidney 1)	1	0	0	NC_000011.10:g.75798369G>C	ENST00000228027.11:p.Gly318Arg	ENST00000376262.7:p.Gly275Arg,*ENST00000228027.11:p.Gly318Arg	0			ENST00000376262.7:G275R	0.00314	0.961						ENST00000228027.11:G318R(0.955:0.00344),*ENST00000376262.7:G275R(0.961:0.00314)
119	121	chr11	75797188	+	A	T	No_sample_ID	DGAT2	MS	ENST00000228027.11	+	D222V	ENST00000376262.7:D179V(MS),*ENST00000228027.11:D222V(MS)					ENST00000228027.11	0.448	*ENST00000228027.11:D222V(0.448:0.2064),ENST00000376262.7:D179V(0.116:0.8668)			ENST00000228027	p.D222V (kidney 8)	8	0	0	NC_000011.10:g.75797188A>T	ENST00000228027.11:p.Asp222Val	ENST00000376262.7:p.Asp179Val,*ENST00000228027.11:p.Asp222Val	0			ENST00000228027.11:D222V	0.02257	0.831						*ENST00000228027.11:D222V(0.831:0.02257),ENST00000376262.7:D179V(0.824:0.02409)
120	122	chr11	75797188	+	A	T	No_sample_ID	DGAT2	MS	ENST00000228027.11	+	D222V	ENST00000376262.7:D179V(MS),*ENST00000228027.11:D222V(MS)					ENST00000228027.11	0.448	*ENST00000228027.11:D222V(0.448:0.2064),ENST00000376262.7:D179V(0.116:0.8668)			ENST00000228027	p.D222V (kidney 8)	8	0	0	NC_000011.10:g.75797188A>T	ENST00000228027.11:p.Asp222Val	ENST00000376262.7:p.Asp179Val,*ENST00000228027.11:p.Asp222Val	0			ENST00000228027.11:D222V	0.02257	0.831						*ENST00000228027.11:D222V(0.831:0.02257),ENST00000376262.7:D179V(0.824:0.02409)
121	123	chr11	75797188	+	A	T	No_sample_ID	DGAT2	MS	ENST00000228027.11	+	D222V	ENST00000376262.7:D179V(MS),*ENST00000228027.11:D222V(MS)					ENST00000228027.11	0.448	*ENST00000228027.11:D222V(0.448:0.2064),ENST00000376262.7:D179V(0.116:0.8668)			ENST00000228027	p.D222V (kidney 8)	8	0	0	NC_000011.10:g.75797188A>T	ENST00000228027.11:p.Asp222Val	ENST00000376262.7:p.Asp179Val,*ENST00000228027.11:p.Asp222Val	0			ENST00000228027.11:D222V	0.02257	0.831						*ENST00000228027.11:D222V(0.831:0.02257),ENST00000376262.7:D179V(0.824:0.02409)
123	125	chr11	75797188	+	A	T	No_sample_ID	DGAT2	MS	ENST00000228027.11	+	D222V	ENST00000376262.7:D179V(MS),*ENST00000228027.11:D222V(MS)					ENST00000228027.11	0.448	*ENST00000228027.11:D222V(0.448:0.2064),ENST00000376262.7:D179V(0.116:0.8668)			ENST00000228027	p.D222V (kidney 8)	8	0	0	NC_000011.10:g.75797188A>T	ENST00000228027.11:p.Asp222Val	ENST00000376262.7:p.Asp179Val,*ENST00000228027.11:p.Asp222Val	0			ENST00000228027.11:D222V	0.02257	0.831						*ENST00000228027.11:D222V(0.831:0.02257),ENST00000376262.7:D179V(0.824:0.02409)
125	127	chr11	75797246	+	G	A	No_sample_ID	DGAT2	SY	ENST00000228027.11	+	A241A	ENST00000376262.7:A198A(SY),*ENST00000228027.11:A241A(SY)										ENST00000228027	p.A241A (large_intestine 1)	1	0	0	NC_000011.10:g.75797246G>A			0
126	128	chr11	75790696	+	G	A	No_sample_ID	DGAT2	MS	ENST00000228027.11	+	V132M	ENST00000376262.7:V89M(MS),*ENST00000228027.11:V132M(MS)					ENST00000228027.11	0.218	*ENST00000228027.11:V132M(0.218:0.6692),ENST00000376262.7:V89M(0.054:0.9446)						0	0	NC_000011.10:g.75790696G>A	ENST00000228027.11:p.Val132Met	ENST00000376262.7:p.Val89Met,*ENST00000228027.11:p.Val132Met	0			ENST00000376262.7:V89M	0.24319	0.399						ENST00000228027.11:V132M(0.392:0.24663),*ENST00000376262.7:V89M(0.399:0.24319)
127	129	chr11	75790696	+	G	A	No_sample_ID	DGAT2	MS	ENST00000228027.11	+	V132M	ENST00000376262.7:V89M(MS),*ENST00000228027.11:V132M(MS)					ENST00000228027.11	0.218	*ENST00000228027.11:V132M(0.218:0.6692),ENST00000376262.7:V89M(0.054:0.9446)						0	0	NC_000011.10:g.75790696G>A	ENST00000228027.11:p.Val132Met	ENST00000376262.7:p.Val89Met,*ENST00000228027.11:p.Val132Met	0			ENST00000376262.7:V89M	0.24319	0.399						ENST00000228027.11:V132M(0.392:0.24663),*ENST00000376262.7:V89M(0.399:0.24319)
128	130	chr11	75784732	+	C	T	No_sample_ID	DGAT2	MS	ENST00000228027.11	+	S79F	*ENST00000228027.11:S79F(MS)					ENST00000228027.11	0.384	*ENST00000228027.11:S79F(0.384:0.3180)			ENST00000228027	p.S79F (large_intestine 1)	1	0	0	NC_000011.10:g.75784732C>T	ENST00000228027.11:p.Ser79Phe	*ENST00000228027.11:p.Ser79Phe	0			ENST00000228027.11:S79F	0.12681	0.6						*ENST00000228027.11:S79F(0.6:0.12681)
129	131	chr11	75798384	+	G	A	No_sample_ID	DGAT2	MS	ENST00000228027.11	+	D323N	ENST00000376262.7:D280N(MS),*ENST00000228027.11:D323N(MS)					ENST00000228027.11	0.494	*ENST00000228027.11:D323N(0.494:0.1444),ENST00000376262.7:D280N(0.052:0.9464)			ENST00000228027	p.D323N (large_intestine 1)	1	0	0	NC_000011.10:g.75798384G>A	ENST00000228027.11:p.Asp323Asn	ENST00000376262.7:p.Asp280Asn,*ENST00000228027.11:p.Asp323Asn	0			ENST00000376262.7:D280N	0.37385	0.282						ENST00000228027.11:D323N(0.255:0.42324),*ENST00000376262.7:D280N(0.282:0.37385)
130	132	chr11	75784667	+	C	T	No_sample_ID	DGAT2	SY	ENST00000228027.11	+	T57T	*ENST00000228027.11:T57T(SY)													0	0	NC_000011.10:g.75784667C>T			0
131	133	chr11	75800480	+	C	T	No_sample_ID	DGAT2	MS	ENST00000228027.11	+	P380L	ENST00000376262.7:P337L(MS),*ENST00000228027.11:P380L(MS)					ENST00000228027.11	0.286	*ENST00000228027.11:P380L(0.286:0.5138),ENST00000376262.7:P337L(0.19:0.7328)			ENST00000228027	p.P380L (upper_aerodigestive_tract 1)	1	0	0	NC_000011.10:g.75800480C>T	ENST00000228027.11:p.Pro380Leu	ENST00000376262.7:p.Pro337Leu,*ENST00000228027.11:p.Pro380Leu	0			ENST00000376262.7:P337L	0.78494	0.1						ENST00000228027.11:P380L(0.073:0.88017),*ENST00000376262.7:P337L(0.1:0.78494)
132	134	chr11	75800407	+	G	A	No_sample_ID	DGAT2	MS	ENST00000228027.11	+	D356N	ENST00000376262.7:D313N(MS),*ENST00000228027.11:D356N(MS)					ENST00000228027.11	0.44	*ENST00000228027.11:D356N(0.44:0.2202),ENST00000376262.7:D313N(0.114:0.8696)			ENST00000228027	p.D356N (large_intestine 1)	1	0	0	NC_000011.10:g.75800407G>A	ENST00000228027.11:p.Asp356Asn	ENST00000376262.7:p.Asp313Asn,*ENST00000228027.11:p.Asp356Asn	0			ENST00000376262.7:D313N	0.46554	0.234						ENST00000228027.11:D356N(0.178:0.57393),*ENST00000376262.7:D313N(0.234:0.46554)
133	135	chr11	75797249	+	T	C	No_sample_ID	DGAT2	SY	ENST00000228027.11	+	A242A	ENST00000376262.7:A199A(SY),*ENST00000228027.11:A242A(SY)													0	0	NC_000011.10:g.75797249T>C			0
134	136	chr11	75800475	+	C	T	No_sample_ID	DGAT2	SY	ENST00000228027.11	+	G378G	ENST00000376262.7:G335G(SY),*ENST00000228027.11:G378G(SY)										ENST00000228027	p.G378G (large_intestine 1)	1	0	0	NC_000011.10:g.75800475C>T			0
136	138	chr11	75797325	+	C	T	No_sample_ID	DGAT2	MS	ENST00000228027.11	+	R268C	ENST00000376262.7:R225C(MS),*ENST00000228027.11:R268C(MS)					ENST00000228027.11	0.348	*ENST00000228027.11:R268C(0.348:0.3864),ENST00000376262.7:R225C(0.052:0.9464)						0.000232937	0	NC_000011.10:g.75797325C>T	ENST00000228027.11:p.Arg268Cys	ENST00000376262.7:p.Arg225Cys,*ENST00000228027.11:p.Arg268Cys	0			ENST00000228027.11:R268C	0.13511	0.586						*ENST00000228027.11:R268C(0.586:0.13511),ENST00000376262.7:R225C(0.568:0.14553)
137	139	chr11	75798287	+	C	T	No_sample_ID	DGAT2	SY	ENST00000228027.11	+	F290F	ENST00000376262.7:F247F(SY),*ENST00000228027.11:F290F(SY)										ENST00000228027	p.F290F (skin 1)	1	0	0	NC_000011.10:g.75798287C>T			0
138	140	chr11	75798304	+	G	T	No_sample_ID	DGAT2	MS	ENST00000228027.11	+	G296V	ENST00000376262.7:G253V(MS),*ENST00000228027.11:G296V(MS)					ENST00000228027.11	0.304	*ENST00000228027.11:G296V(0.304:0.4718),ENST00000376262.7:G253V(0.058:0.9390)			ENST00000228027	p.G296V (large_intestine 1)	1	0	0	NC_000011.10:g.75798304G>T	ENST00000228027.11:p.Gly296Val	ENST00000376262.7:p.Gly253Val,*ENST00000228027.11:p.Gly296Val	0			ENST00000228027.11:G296V	0.04504	0.765						*ENST00000228027.11:G296V(0.765:0.04504),ENST00000376262.7:G253V(0.762:0.04574)
139	141	chr11	75769011	+	C	A	No_sample_ID	DGAT2	MS	ENST00000228027.11	+	A7D	ENST00000376262.7:A7D(MS),*ENST00000228027.11:A7D(MS)					ENST00000228027.11	0.354	*ENST00000228027.11:A7D(0.354:0.3760),ENST00000376262.7:A7D(0.168:0.7818)						0	0	NC_000011.10:g.75769011C>A	ENST00000228027.11:p.Ala7Asp	ENST00000376262.7:p.Ala7Asp,*ENST00000228027.11:p.Ala7Asp	0			ENST00000376262.7:A7D	0.09199	0.665						ENST00000228027.11:A7D(0.602:0.12529),*ENST00000376262.7:A7D(0.665:0.09199)
140	142	chr11	75797245	+	C	T	No_sample_ID	DGAT2	MS	ENST00000228027.11	+	A241V	ENST00000376262.7:A198V(MS),*ENST00000228027.11:A241V(MS)					ENST00000228027.11	0.57	*ENST00000228027.11:A241V(0.57:0.0824),ENST00000376262.7:A198V(0.306:0.4678)			ENST00000228027	p.A241V (lung 1)	1	0	0	NC_000011.10:g.75797245C>T	ENST00000228027.11:p.Ala241Val	ENST00000376262.7:p.Ala198Val,*ENST00000228027.11:p.Ala241Val	0			ENST00000228027.11:A241V	0.01002	0.902						*ENST00000228027.11:A241V(0.902:0.01002),ENST00000376262.7:A198V(0.87:0.01467)
141	143	chr11	75800451	+	C	T	No_sample_ID	DGAT2	SY	ENST00000228027.11	+	F370F	ENST00000376262.7:F327F(SY),*ENST00000228027.11:F370F(SY)										ENST00000228027	p.F370F (bone 1)	1	0	0	NC_000011.10:g.75800451C>T			0
142	144	chr11	75769028	+	C	T	No_sample_ID	DGAT2	MS	ENST00000228027.11	+	R13C	ENST00000376262.7:R13C(MS),*ENST00000228027.11:R13C(MS)					ENST00000228027.11	0.36	*ENST00000228027.11:R13C(0.36:0.3662),ENST00000376262.7:R13C(0.08:0.9084)						0	0	NC_000011.10:g.75769028C>T	ENST00000228027.11:p.Arg13Cys	ENST00000376262.7:p.Arg13Cys,*ENST00000228027.11:p.Arg13Cys	0			ENST00000376262.7:R13C	0.11132	0.626						ENST00000228027.11:R13C(0.528:0.17235),*ENST00000376262.7:R13C(0.626:0.11132)
145	147	chr11	75797216	+	C	T	No_sample_ID	DGAT2	SY	ENST00000228027.11	+	G231G	ENST00000376262.7:G188G(SY),*ENST00000228027.11:G231G(SY)													0	0	NC_000011.10:g.75797216C>T			0
146	148	chr11	75800407	+	G	A	No_sample_ID	DGAT2	MS	ENST00000228027.11	+	D356N	ENST00000376262.7:D313N(MS),*ENST00000228027.11:D356N(MS)					ENST00000228027.11	0.44	*ENST00000228027.11:D356N(0.44:0.2202),ENST00000376262.7:D313N(0.114:0.8696)			ENST00000228027	p.D356N (large_intestine 1)	1	0	0	NC_000011.10:g.75800407G>A	ENST00000228027.11:p.Asp356Asn	ENST00000376262.7:p.Asp313Asn,*ENST00000228027.11:p.Asp356Asn	0			ENST00000376262.7:D313N	0.46554	0.234						ENST00000228027.11:D356N(0.178:0.57393),*ENST00000376262.7:D313N(0.234:0.46554)
147	149	chr11	75797299	+	G	A	No_sample_ID	DGAT2	MS	ENST00000228027.11	+	R259H	ENST00000376262.7:R216H(MS),*ENST00000228027.11:R259H(MS)					ENST00000228027.11	0.66	*ENST00000228027.11:R259H(0.66:0.0356),ENST00000376262.7:R216H(0.448:0.2064)						0	0	NC_000011.10:g.75797299G>A	ENST00000228027.11:p.Arg259His	ENST00000376262.7:p.Arg216His,*ENST00000228027.11:p.Arg259His	0			ENST00000228027.11:R259H	0.00091	0.987						*ENST00000228027.11:R259H(0.987:0.00091),ENST00000376262.7:R216H(0.975:0.00253)
148	150	chr11	75790702	+	C	T	No_sample_ID	DGAT2	MS	ENST00000228027.11	+	R134C	ENST00000376262.7:R91C(MS),*ENST00000228027.11:R134C(MS)					ENST00000228027.11	0.43	*ENST00000228027.11:R134C(0.43:0.2358),ENST00000376262.7:R91C(0.048:0.9524)			ENST00000228027	p.R134C (stomach 1)	1	0	0.000227273	NC_000011.10:g.75790702C>T	ENST00000228027.11:p.Arg134Cys	ENST00000376262.7:p.Arg91Cys,*ENST00000228027.11:p.Arg134Cys	0			ENST00000228027.11:R134C	0.1931	0.486						*ENST00000228027.11:R134C(0.486:0.1931),ENST00000376262.7:R91C(0.463:0.20494)
149	151	chr11	75798366	+	C	T	No_sample_ID	DGAT2	SG	ENST00000228027.11	+	R317*	ENST00000376262.7:R274*(SG),*ENST00000228027.11:R317*(SG)										ENST00000228027	p.R317* (large_intestine 1)	1	0	0	NC_000011.10:g.75798366C>T	ENST00000228027.11:p.Arg317Ter	ENST00000376262.7:p.Arg274Ter,*ENST00000228027.11:p.Arg317Ter	0			ENST00000376262.7:R274*	0.05982				0.856			ENST00000228027.11:R317*(0.838:0.07109),*ENST00000376262.7:R274*(0.856:0.05982)
150	152	chr11	75796336	+	G	T	No_sample_ID	DGAT2	MS	ENST00000228027.11	+	K146N	ENST00000376262.7:K103N(MS),*ENST00000228027.11:K146N(MS)					ENST00000228027.11	0.374	*ENST00000228027.11:K146N(0.374:0.3360),ENST00000376262.7:K103N(0.188:0.7366)						0	0	NC_000011.10:g.75796336G>T	ENST00000228027.11:p.Lys146Asn	ENST00000376262.7:p.Lys103Asn,*ENST00000228027.11:p.Lys146Asn	0			ENST00000228027.11:K146N	0.0164	0.861						*ENST00000228027.11:K146N(0.861:0.0164),ENST00000376262.7:K103N(0.828:0.02338)
151	153	chr11	75797246	+	G	A	No_sample_ID	DGAT2	SY	ENST00000228027.11	+	A241A	ENST00000376262.7:A198A(SY),*ENST00000228027.11:A241A(SY)										ENST00000228027	p.A241A (large_intestine 1)	1	0	0	NC_000011.10:g.75797246G>A			0
153	155	chr11	75798294	+	G	A	No_sample_ID	DGAT2	MS	ENST00000228027.11	+	G293S	ENST00000376262.7:G250S(MS),*ENST00000228027.11:G293S(MS)					ENST00000228027.11	0.39	*ENST00000228027.11:G293S(0.39:0.3044),ENST00000376262.7:G250S(0.114:0.8696)			ENST00000228027	p.G293S (liver 2)	2	0	0	NC_000011.10:g.75798294G>A	ENST00000228027.11:p.Gly293Ser	ENST00000376262.7:p.Gly250Ser,*ENST00000228027.11:p.Gly293Ser	0			ENST00000228027.11:G293S	0.12175	0.609						*ENST00000228027.11:G293S(0.609:0.12175),ENST00000376262.7:G250S(0.591:0.13187)
159	161	chr11	75798294	+	G	A	No_sample_ID	DGAT2	MS	ENST00000228027.11	+	G293S	ENST00000376262.7:G250S(MS),*ENST00000228027.11:G293S(MS)					ENST00000228027.11	0.39	*ENST00000228027.11:G293S(0.39:0.3044),ENST00000376262.7:G250S(0.114:0.8696)			ENST00000228027	p.G293S (liver 2)	2	0	0	NC_000011.10:g.75798294G>A	ENST00000228027.11:p.Gly293Ser	ENST00000376262.7:p.Gly250Ser,*ENST00000228027.11:p.Gly293Ser	0			ENST00000228027.11:G293S	0.12175	0.609						*ENST00000228027.11:G293S(0.609:0.12175),ENST00000376262.7:G250S(0.591:0.13187)
161	163	chr11	75769052	+	G	C	No_sample_ID	DGAT2	MS	ENST00000228027.11	+	D21H	ENST00000376262.7:D21H(MS),*ENST00000228027.11:D21H(MS)					ENST00000228027.11	0.204	*ENST00000228027.11:D21H(0.204:0.7002),ENST00000376262.7:D21H(0.074:0.9178)						0	0	NC_000011.10:g.75769052G>C	ENST00000228027.11:p.Asp21His	ENST00000376262.7:p.Asp21His,*ENST00000228027.11:p.Asp21His	0			ENST00000376262.7:D21H	0.4954	0.22						ENST00000228027.11:D21H(0.124:0.70499),*ENST00000376262.7:D21H(0.22:0.4954)
168	170	chr11	75797254	+	C	G	No_sample_ID	DGAT2	MS	ENST00000228027.11	+	S244C	ENST00000376262.7:S201C(MS),*ENST00000228027.11:S244C(MS)					ENST00000228027.11	0.4	*ENST00000228027.11:S244C(0.4:0.2884),ENST00000376262.7:S201C(0.26:0.5764)			ENST00000228027	p.S244C (liver 2)	2	0	0	NC_000011.10:g.75797254C>G	ENST00000228027.11:p.Ser244Cys	ENST00000376262.7:p.Ser201Cys,*ENST00000228027.11:p.Ser244Cys	0			ENST00000228027.11:S244C	0.01528	0.867						*ENST00000228027.11:S244C(0.867:0.01528),ENST00000376262.7:S201C(0.85:0.01832)
177	179	chr11	75797254	+	C	G	No_sample_ID	DGAT2	MS	ENST00000228027.11	+	S244C	ENST00000376262.7:S201C(MS),*ENST00000228027.11:S244C(MS)					ENST00000228027.11	0.4	*ENST00000228027.11:S244C(0.4:0.2884),ENST00000376262.7:S201C(0.26:0.5764)			ENST00000228027	p.S244C (liver 2)	2	0	0	NC_000011.10:g.75797254C>G	ENST00000228027.11:p.Ser244Cys	ENST00000376262.7:p.Ser201Cys,*ENST00000228027.11:p.Ser244Cys	0			ENST00000228027.11:S244C	0.01528	0.867						*ENST00000228027.11:S244C(0.867:0.01528),ENST00000376262.7:S201C(0.85:0.01832)
192	194	chr11	75790703	+	G	T	No_sample_ID	DGAT2	MS	ENST00000228027.11	+	R134L	ENST00000376262.7:R91L(MS),*ENST00000228027.11:R134L(MS)					ENST00000228027.11	0.422	*ENST00000228027.11:R134L(0.422:0.2484),ENST00000376262.7:R91L(0.038:0.9640)						0	0	NC_000011.10:g.75790703G>T	ENST00000228027.11:p.Arg134Leu	ENST00000376262.7:p.Arg91Leu,*ENST00000228027.11:p.Arg134Leu	0			ENST00000228027.11:R134L	0.04706	0.759						*ENST00000228027.11:R134L(0.759:0.04706),ENST00000376262.7:R91L(0.757:0.04777)
194	196	chr11	75798395	+	G	T	No_sample_ID	DGAT2	SY	ENST00000228027.11	+	G326G	ENST00000376262.7:G283G(SY),*ENST00000228027.11:G326G(SY)										ENST00000228027	p.G326G (liver 1)	1	0	0	NC_000011.10:g.75798395G>T			0
197	199	chr11	75797323	+	T	G	No_sample_ID	DGAT2	MS	ENST00000228027.11	+	L267R	ENST00000376262.7:L224R(MS),*ENST00000228027.11:L267R(MS)					ENST00000228027.11	0.554	*ENST00000228027.11:L267R(0.554:0.0924),ENST00000376262.7:L224R(0.354:0.3760)			ENST00000228027	p.L267R (liver 1)	1	0	0	NC_000011.10:g.75797323T>G	ENST00000228027.11:p.Leu267Arg	ENST00000376262.7:p.Leu224Arg,*ENST00000228027.11:p.Leu267Arg	0			ENST00000228027.11:L267R	0.00314	0.96						*ENST00000228027.11:L267R(0.96:0.00314),ENST00000376262.7:L224R(0.934:0.00547)
203	205	chr11	75797249	+	T	G	No_sample_ID	DGAT2	SY	ENST00000228027.11	+	A242A	ENST00000376262.7:A199A(SY),*ENST00000228027.11:A242A(SY)										ENST00000228027	p.A242A (liver 1)	1	0	0	NC_000011.10:g.75797249T>G			0
217	219	chr11	75790679	+	G	C	No_sample_ID	DGAT2	MS	ENST00000228027.11	+	W126S	ENST00000376262.7:W83S(MS),*ENST00000228027.11:W126S(MS)					ENST00000228027.11	0.494	*ENST00000228027.11:W126S(0.494:0.1444),ENST00000376262.7:W83S(0.134:0.8416)			ENST00000228027	p.W126S (liver 1)	1	0	0	NC_000011.10:g.75790679G>C	ENST00000228027.11:p.Trp126Ser	ENST00000376262.7:p.Trp83Ser,*ENST00000228027.11:p.Trp126Ser	0			ENST00000228027.11:W126S	0.1428	0.572						*ENST00000228027.11:W126S(0.572:0.1428),ENST00000376262.7:W83S(0.543:0.16253)
225	227	chr11	75784730	+	G	T	No_sample_ID	DGAT2	SY	ENST00000228027.11	+	L78L	*ENST00000228027.11:L78L(SY)													0	0	NC_000011.10:g.75784730G>T			0
227	229	chr11	75796422	+	G	T	No_sample_ID	DGAT2	MS	ENST00000228027.11	+	S175I	ENST00000376262.7:S132I(MS),*ENST00000228027.11:S175I(MS)					ENST00000228027.11	0.246	*ENST00000228027.11:S175I(0.246:0.6070),ENST00000376262.7:S132I(0.054:0.9446)						0	0	NC_000011.10:g.75796422G>T	ENST00000228027.11:p.Ser175Ile	ENST00000376262.7:p.Ser132Ile,*ENST00000228027.11:p.Ser175Ile	0			ENST00000228027.11:S175I	0.19148	0.49						*ENST00000228027.11:S175I(0.49:0.19148),ENST00000376262.7:S132I(0.478:0.19684)
230	232	chr11	75797331	+	G	C	No_sample_ID	DGAT2	MS	ENST00000228027.11	+	G270R	ENST00000376262.7:G227R(MS),*ENST00000228027.11:G270R(MS)					ENST00000228027.11	0.558	*ENST00000228027.11:G270R(0.558:0.0894),ENST00000376262.7:G227R(0.316:0.4476)			ENST00000228027	p.G270R (lung 1)	1	0	0	NC_000011.10:g.75797331G>C	ENST00000228027.11:p.Gly270Arg	ENST00000376262.7:p.Gly227Arg,*ENST00000228027.11:p.Gly270Arg	0			ENST00000228027.11:G270R	0.01326	0.88						*ENST00000228027.11:G270R(0.88:0.01326),ENST00000376262.7:G227R(0.865:0.01559)
231	233	chr11	75790723	+	C	T	No_sample_ID	DGAT2	MS	ENST00000228027.11	+	P141S	ENST00000376262.7:P98S(MS),*ENST00000228027.11:P141S(MS)					ENST00000228027.11	0.542	*ENST00000228027.11:P141S(0.542:0.1014),ENST00000376262.7:P98S(0.44:0.2202)			ENST00000228027	p.P141S (NS 2, lung 1)	3	0	0	NC_000011.10:g.75790723C>T	ENST00000228027.11:p.Pro141Ser	ENST00000376262.7:p.Pro98Ser,*ENST00000228027.11:p.Pro141Ser	0			ENST00000228027.11:P141S	0.01488	0.869						*ENST00000228027.11:P141S(0.869:0.01488),ENST00000376262.7:P98S(0.827:0.02348)
232	234	chr11	75797256	+	C	G	No_sample_ID	DGAT2	MS	ENST00000228027.11	+	L245V	ENST00000376262.7:L202V(MS),*ENST00000228027.11:L245V(MS)					ENST00000228027.11	0.328	*ENST00000228027.11:L245V(0.328:0.4234),ENST00000376262.7:L202V(0.22:0.6648)						0	0	NC_000011.10:g.75797256C>G	ENST00000228027.11:p.Leu245Val	ENST00000376262.7:p.Leu202Val,*ENST00000228027.11:p.Leu245Val	0			ENST00000228027.11:L245V	0.01113	0.896						*ENST00000228027.11:L245V(0.896:0.01113),ENST00000376262.7:L202V(0.86:0.0164)
233	235	chr11	75798307	+	G	T	No_sample_ID	DGAT2	MS	ENST00000228027.11	+	R297L	ENST00000376262.7:R254L(MS),*ENST00000228027.11:R297L(MS)					ENST00000228027.11	0.538	*ENST00000228027.11:R297L(0.538:0.1042),ENST00000376262.7:R254L(0.058:0.9390)			ENST00000228027	p.R297L (lung 1)	1	0	0	NC_000011.10:g.75798307G>T	ENST00000228027.11:p.Arg297Leu	ENST00000376262.7:p.Arg254Leu,*ENST00000228027.11:p.Arg297Leu	0			ENST00000228027.11:R297L	0.05253	0.744						*ENST00000228027.11:R297L(0.744:0.05253),ENST00000376262.7:R254L(0.71:0.06912)
234	236	chr11	75798288	+	G	T	No_sample_ID	DGAT2	SG	ENST00000228027.11	+	E291*	ENST00000376262.7:E248*(SG),*ENST00000228027.11:E291*(SG)										ENST00000228027	p.E291* (lung 1)	1	0	0	NC_000011.10:g.75798288G>T	ENST00000228027.11:p.Glu291Ter	ENST00000376262.7:p.Glu248Ter,*ENST00000228027.11:p.Glu291Ter	0			ENST00000228027.11:E291*	0.10642				0.795			*ENST00000228027.11:E291*(0.795:0.10642),ENST00000376262.7:E248*(0.784:0.11357)
235	237	chr11	75797331	+	G	C	No_sample_ID	DGAT2	MS	ENST00000228027.11	+	G270R	ENST00000376262.7:G227R(MS),*ENST00000228027.11:G270R(MS)					ENST00000228027.11	0.558	*ENST00000228027.11:G270R(0.558:0.0894),ENST00000376262.7:G227R(0.316:0.4476)			ENST00000228027	p.G270R (lung 1)	1	0	0	NC_000011.10:g.75797331G>C	ENST00000228027.11:p.Gly270Arg	ENST00000376262.7:p.Gly227Arg,*ENST00000228027.11:p.Gly270Arg	0			ENST00000228027.11:G270R	0.01326	0.88						*ENST00000228027.11:G270R(0.88:0.01326),ENST00000376262.7:G227R(0.865:0.01559)
238	240	chr11	75796512	+	G	A	No_sample_ID	DGAT2	MS	ENST00000228027.11	+	R205K	ENST00000376262.7:R162K(MS),*ENST00000228027.11:R205K(MS)					ENST00000228027.11	0.374	*ENST00000228027.11:R205K(0.374:0.3360),ENST00000376262.7:R162K(0.328:0.4234)						0	0	NC_000011.10:g.75796512G>A	ENST00000228027.11:p.Arg205Lys	ENST00000376262.7:p.Arg162Lys,*ENST00000228027.11:p.Arg205Lys	0			ENST00000228027.11:R205K	0.0082	0.914						*ENST00000228027.11:R205K(0.914:0.0082),ENST00000376262.7:R162K(0.906:0.00941)
239	241	chr11	75798319	+	A	T	No_sample_ID	DGAT2	MS	ENST00000228027.11	+	K301M	ENST00000376262.7:K258M(MS),*ENST00000228027.11:K301M(MS)					ENST00000228027.11	0.276	*ENST00000228027.11:K301M(0.276:0.5370),ENST00000376262.7:K258M(0.072:0.9212)			ENST00000228027	p.K301M (lung 1)	1	0	0	NC_000011.10:g.75798319A>T	ENST00000228027.11:p.Lys301Met	ENST00000376262.7:p.Lys258Met,*ENST00000228027.11:p.Lys301Met	0			ENST00000376262.7:K258M	0.07358	0.699						ENST00000228027.11:K301M(0.685:0.08228),*ENST00000376262.7:K258M(0.699:0.07358)
240	242	chr11	75797245	+	C	T	No_sample_ID	DGAT2	MS	ENST00000228027.11	+	A241V	ENST00000376262.7:A198V(MS),*ENST00000228027.11:A241V(MS)					ENST00000228027.11	0.57	*ENST00000228027.11:A241V(0.57:0.0824),ENST00000376262.7:A198V(0.306:0.4678)			ENST00000228027	p.A241V (lung 1)	1	0	0	NC_000011.10:g.75797245C>T	ENST00000228027.11:p.Ala241Val	ENST00000376262.7:p.Ala198Val,*ENST00000228027.11:p.Ala241Val	0			ENST00000228027.11:A241V	0.01002	0.902						*ENST00000228027.11:A241V(0.902:0.01002),ENST00000376262.7:A198V(0.87:0.01467)
241	243	chr11	75798264	+	G	T	No_sample_ID	DGAT2	SG	ENST00000228027.11	+	E283*	ENST00000376262.7:E240*(SG),*ENST00000228027.11:E283*(SG)													0	0	NC_000011.10:g.75798264G>T	ENST00000228027.11:p.Glu283Ter	ENST00000376262.7:p.Glu240Ter,*ENST00000228027.11:p.Glu283Ter	0			ENST00000228027.11:E283*	0.04053				0.885			*ENST00000228027.11:E283*(0.885:0.04053),ENST00000376262.7:E240*(0.84:0.07022)
242	244	chr11	75797293	+	G	A	No_sample_ID	DGAT2	MS	ENST00000228027.11	+	R257Q	ENST00000376262.7:R214Q(MS),*ENST00000228027.11:R257Q(MS)					ENST00000228027.11	0.244	*ENST00000228027.11:R257Q(0.244:0.6122),ENST00000376262.7:R214Q(0.04:0.9628)						0	0	NC_000011.10:g.75797293G>A	ENST00000228027.11:p.Arg257Gln	ENST00000376262.7:p.Arg214Gln,*ENST00000228027.11:p.Arg257Gln	0			ENST00000376262.7:R214Q	0.19269	0.487						ENST00000228027.11:R257Q(0.477:0.19745),*ENST00000376262.7:R214Q(0.487:0.19269)
246	248	chr11	75769110	+	G	A	No_sample_ID	DGAT2	SG	ENST00000228027.11	+	W40*	ENST00000376262.7:W40*(SG),*ENST00000228027.11:W40*(SG)													0	0	NC_000011.10:g.75769110G>A	ENST00000228027.11:p.Trp40Ter	ENST00000376262.7:p.Trp40Ter,*ENST00000228027.11:p.Trp40Ter	0			ENST00000228027.11:W40*	0.20221				0.616			*ENST00000228027.11:W40*(0.616:0.20221),ENST00000376262.7:W40*(0.507:0.24599)
247	249	chr11	75769048	+	G	T	No_sample_ID	DGAT2	MS	ENST00000228027.11	+	E19D	ENST00000376262.7:E19D(MS),*ENST00000228027.11:E19D(MS)					ENST00000228027.11	0.124	*ENST00000228027.11:E19D(0.124:0.8550),ENST00000376262.7:E19D(0.078:0.9120)						0	0	NC_000011.10:g.75769048G>T	ENST00000228027.11:p.Glu19Asp	ENST00000376262.7:p.Glu19Asp,*ENST00000228027.11:p.Glu19Asp	0			ENST00000228027.11:E19D	0.86287	0.078						*ENST00000228027.11:E19D(0.078:0.86287),ENST00000376262.7:E19D(0.065:0.90426)
248	250	chr11	75784645	+	T	A	No_sample_ID	DGAT2	MS	ENST00000228027.11	+	L50H	*ENST00000228027.11:L50H(MS)					ENST00000228027.11	0.448	*ENST00000228027.11:L50H(0.448:0.2064)			ENST00000228027	p.L50H (lung 1)	1	0	0	NC_000011.10:g.75784645T>A	ENST00000228027.11:p.Leu50His	*ENST00000228027.11:p.Leu50His	0			ENST00000228027.11:L50H	0.14371	0.571						*ENST00000228027.11:L50H(0.571:0.14371)
250	252	chr11	75796475	+	G	T	No_sample_ID	DGAT2	MS	ENST00000228027.11	+	A193S	ENST00000376262.7:A150S(MS),*ENST00000228027.11:A193S(MS)					ENST00000228027.11	0.22	*ENST00000228027.11:A193S(0.22:0.6648),ENST00000376262.7:A150S(0.058:0.9390)						0	0	NC_000011.10:g.75796475G>T	ENST00000228027.11:p.Ala193Ser	ENST00000376262.7:p.Ala150Ser,*ENST00000228027.11:p.Ala193Ser	0			ENST00000228027.11:A193S	0.08268	0.684						*ENST00000228027.11:A193S(0.684:0.08268),ENST00000376262.7:A150S(0.643:0.10292)
251	253	chr11	75797304	+	G	T	No_sample_ID	DGAT2	MS	ENST00000228027.11	+	G261C	ENST00000376262.7:G218C(MS),*ENST00000228027.11:G261C(MS)					ENST00000228027.11	0.716	*ENST00000228027.11:G261C(0.716:0.0184),ENST00000376262.7:G218C(0.45:0.2038)						0	0	NC_000011.10:g.75797304G>T	ENST00000228027.11:p.Gly261Cys	ENST00000376262.7:p.Gly218Cys,*ENST00000228027.11:p.Gly261Cys	0			ENST00000228027.11:G261C	0.00253	0.973						*ENST00000228027.11:G261C(0.973:0.00253),ENST00000376262.7:G218C(0.955:0.00344)
254	256	chr11	75790723	+	C	T	No_sample_ID	DGAT2	MS	ENST00000228027.11	+	P141S	ENST00000376262.7:P98S(MS),*ENST00000228027.11:P141S(MS)					ENST00000228027.11	0.542	*ENST00000228027.11:P141S(0.542:0.1014),ENST00000376262.7:P98S(0.44:0.2202)			ENST00000228027	p.P141S (NS 2, lung 1)	3	0	0	NC_000011.10:g.75790723C>T	ENST00000228027.11:p.Pro141Ser	ENST00000376262.7:p.Pro98Ser,*ENST00000228027.11:p.Pro141Ser	0			ENST00000228027.11:P141S	0.01488	0.869						*ENST00000228027.11:P141S(0.869:0.01488),ENST00000376262.7:P98S(0.827:0.02348)
255	257	chr11	75798256	+	G	-	No_sample_ID	DGAT2	FD	ENST00000228027.11	+	G280ERMKCTSR*	ENST00000376262.7:G237ERMKCTSR*(FD),*ENST00000228027.11:G280ERMKCTSR*(FD)													0	0	NC_000011.10:g.75798256_75798256del	ENST00000228027.11:p.Gly280GlufsTer9	ENST00000376262.7:p.Gly237GlufsTer9,*ENST00000228027.11:p.Gly280GlufsTer9	0			ENST00000228027.11:280	0.03894		0.877					*ENST00000228027.11:280(0.877:0.03894),ENST00000376262.7:237(0.84:0.06231)
256	258	chr11	75790723	+	C	T	No_sample_ID	DGAT2	MS	ENST00000228027.11	+	P141S	ENST00000376262.7:P98S(MS),*ENST00000228027.11:P141S(MS)					ENST00000228027.11	0.542	*ENST00000228027.11:P141S(0.542:0.1014),ENST00000376262.7:P98S(0.44:0.2202)			ENST00000228027	p.P141S (NS 2, lung 1)	3	0	0	NC_000011.10:g.75790723C>T	ENST00000228027.11:p.Pro141Ser	ENST00000376262.7:p.Pro98Ser,*ENST00000228027.11:p.Pro141Ser	0			ENST00000228027.11:P141S	0.01488	0.869						*ENST00000228027.11:P141S(0.869:0.01488),ENST00000376262.7:P98S(0.827:0.02348)
259	261	chr11	75784642	+	C	T	No_sample_ID	DGAT2	MS	ENST00000228027.11	+	A49V	*ENST00000228027.11:A49V(MS)					ENST00000228027.11	0.488	*ENST00000228027.11:A49V(0.488:0.1498)			ENST00000228027	p.A49V (oesophagus 1)	1	0	0	NC_000011.10:g.75784642C>T	ENST00000228027.11:p.Ala49Val	*ENST00000228027.11:p.Ala49Val	0			ENST00000228027.11:A49V	0.54215	0.194						*ENST00000228027.11:A49V(0.194:0.54215)
260	262	chr11	75784643	+	C	T	No_sample_ID	DGAT2	SY	ENST00000228027.11	+	A49A	*ENST00000228027.11:A49A(SY)										ENST00000228027	p.A49A (oesophagus 1)	1	0	0	NC_000011.10:g.75784643C>T			0
261	263	chr11	75790719	+	C	G	No_sample_ID	DGAT2	SG	ENST00000228027.11	+	Y139*	ENST00000376262.7:Y96*(SG),*ENST00000228027.11:Y139*(SG)										ENST00000228027	p.Y139* (oesophagus 1)	1	0	0	NC_000011.10:g.75790719C>G	ENST00000228027.11:p.Tyr139Ter	ENST00000376262.7:p.Tyr96Ter,*ENST00000228027.11:p.Tyr139Ter	0			ENST00000228027.11:Y139*	0.03273				0.897			*ENST00000228027.11:Y139*(0.897:0.03273),ENST00000376262.7:Y96*(0.801:0.10143)
262	264	chr11	75784727	+	C	T	No_sample_ID	DGAT2	SY	ENST00000228027.11	+	V77V	*ENST00000228027.11:V77V(SY)													0	0	NC_000011.10:g.75784727C>T			0
275	277	chr11	75797168	+	T	C	No_sample_ID	DGAT2	SY	ENST00000228027.11	+	P215P	ENST00000376262.7:P172P(SY),*ENST00000228027.11:P215P(SY)													0	0	NC_000011.10:g.75797168T>C			0
276	278	chr11	75797168	+	T	A	No_sample_ID	DGAT2	SY	ENST00000228027.11	+	P215P	ENST00000376262.7:P172P(SY),*ENST00000228027.11:P215P(SY)													0	0	NC_000011.10:g.75797168T>A			0
279	281	chr11	75769098	+	G	T	No_sample_ID	DGAT2	MS	ENST00000228027.11	+	G36V	ENST00000376262.7:G36V(MS),*ENST00000228027.11:G36V(MS)					ENST00000228027.11	0.186	*ENST00000228027.11:G36V(0.186:0.7414),ENST00000376262.7:G36V(0.11:0.8742)						0	0	NC_000011.10:g.75769098G>T	ENST00000228027.11:p.Gly36Val	ENST00000376262.7:p.Gly36Val,*ENST00000228027.11:p.Gly36Val	0			ENST00000376262.7:G36V	0.59862	0.166						ENST00000228027.11:G36V(0.099:0.78767),*ENST00000376262.7:G36V(0.166:0.59862)
284	286	chr11	75790260	+	C	T	No_sample_ID	DGAT2	MS	ENST00000228027.11	+	T108I	ENST00000376262.7:T65I(MS),*ENST00000228027.11:T108I(MS)					ENST00000228027.11	0.166	*ENST00000228027.11:T108I(0.166:0.7862),ENST00000376262.7:T65I(0.056:0.9426)						0	0	NC_000011.10:g.75790260C>T	ENST00000228027.11:p.Thr108Ile	ENST00000376262.7:p.Thr65Ile,*ENST00000228027.11:p.Thr108Ile	0			ENST00000376262.7:T65I	0.17296	0.525						ENST00000228027.11:T108I(0.477:0.19745),*ENST00000376262.7:T65I(0.525:0.17296)
306	308	chr11	75797307	+	T	G	No_sample_ID	DGAT2	MS	ENST00000228027.11	+	F262V	ENST00000376262.7:F219V(MS),*ENST00000228027.11:F262V(MS)					ENST00000228027.11	0.606	*ENST00000228027.11:F262V(0.606:0.0592),ENST00000376262.7:F219V(0.4:0.2884)						0	0	NC_000011.10:g.75797307T>G	ENST00000228027.11:p.Phe262Val	ENST00000376262.7:p.Phe219Val,*ENST00000228027.11:p.Phe262Val	0			ENST00000228027.11:F262V	0.00182	0.979						*ENST00000228027.11:F262V(0.979:0.00182),ENST00000376262.7:F219V(0.968:0.00283)
308	310	chr11	75796398	+	G	A	No_sample_ID	DGAT2	MS	ENST00000228027.11	+	G167D	ENST00000376262.7:G124D(MS),*ENST00000228027.11:G167D(MS)					ENST00000228027.11	0.26	*ENST00000228027.11:G167D(0.26:0.5764),ENST00000376262.7:G124D(0.096:0.8898)						0	0	NC_000011.10:g.75796398G>A	ENST00000228027.11:p.Gly167Asp	ENST00000376262.7:p.Gly124Asp,*ENST00000228027.11:p.Gly167Asp	0			ENST00000228027.11:G167D	0.01427	0.874						*ENST00000228027.11:G167D(0.874:0.01427),ENST00000376262.7:G124D(0.843:0.01994)
313	315	chr11	75800472	+	C	T	No_sample_ID	DGAT2	SY	ENST00000228027.11	+	F377F	ENST00000376262.7:F334F(SY),*ENST00000228027.11:F377F(SY)										ENST00000228027	p.F377F (stomach 1, prostate 1, endometrium 1)	3	0	0.000454545	NC_000011.10:g.75800472C>T			0
314	316	chr11	75797315	+	A	G	No_sample_ID	DGAT2	SY	ENST00000228027.11	+	K264K	ENST00000376262.7:K221K(SY),*ENST00000228027.11:K264K(SY)										ENST00000228027	p.K264K (prostate 1)	1	0	0	NC_000011.10:g.75797315A>G			0
317	319	chr11	75790711	+	C	T	No_sample_ID	DGAT2	SG	ENST00000228027.11	+	R137*	ENST00000376262.7:R94*(SG),*ENST00000228027.11:R137*(SG)										ENST00000228027	p.R137* (skin 2)	2	0	0	NC_000011.10:g.75790711C>T	ENST00000228027.11:p.Arg137Ter	ENST00000376262.7:p.Arg94Ter,*ENST00000228027.11:p.Arg137Ter	0			ENST00000228027.11:R137*	0.03489				0.893			*ENST00000228027.11:R137*(0.893:0.03489),ENST00000376262.7:R94*(0.828:0.08106)
320	322	chr11	75800406	+	C	T	No_sample_ID	DGAT2	SY	ENST00000228027.11	+	I355I	ENST00000376262.7:I312I(SY),*ENST00000228027.11:I355I(SY)										ENST00000228027	p.I355I (skin 1)	1	0	0	NC_000011.10:g.75800406C>T			0
321	323	chr11	75798298	+	C	T	No_sample_ID	DGAT2	MS	ENST00000228027.11	+	S294F	ENST00000376262.7:S251F(MS),*ENST00000228027.11:S294F(MS)					ENST00000228027.11	0.406	*ENST00000228027.11:S294F(0.406:0.2762),ENST00000376262.7:S251F(0.072:0.9212)			ENST00000228027	p.S294F (skin 1)	1	0	0	NC_000011.10:g.75798298C>T	ENST00000228027.11:p.Ser294Phe	ENST00000376262.7:p.Ser251Phe,*ENST00000228027.11:p.Ser294Phe	0			ENST00000228027.11:S294F	0.0249	0.82						*ENST00000228027.11:S294F(0.82:0.0249),ENST00000376262.7:S251F(0.798:0.03228)
322	324	chr11	75796496	+	C	A	No_sample_ID	DGAT2	SY	ENST00000228027.11	+	R200R	ENST00000376262.7:R157R(SY),*ENST00000228027.11:R200R(SY)													0	0	NC_000011.10:g.75796496C>A			0
323	325	chr11	75784737	+	C	T	No_sample_ID	DGAT2	MS	ENST00000228027.11	+	L81F	*ENST00000228027.11:L81F(MS)					ENST00000228027.11	0.498	*ENST00000228027.11:L81F(0.498:0.1392)						0	0	NC_000011.10:g.75784737C>T	ENST00000228027.11:p.Leu81Phe	*ENST00000228027.11:p.Leu81Phe	0			ENST00000228027.11:L81F	0.10333	0.642						*ENST00000228027.11:L81F(0.642:0.10333)
324	326	chr11	75790296	+	G	A	No_sample_ID	DGAT2	SS	ENST00000228027.11	+	_120_	*ENST00000228027.11:_120_(SS),ENST00000376262.7:_77_(SS)													0	0	NC_000011.10:g.75790296G>A			0			ENST00000228027.11:120	0.03957						0.892	*ENST00000228027.11:120(0.892:0.03957),ENST00000376262.7:77(0.761:0.14225)
325	327	chr11	75798409	+	C	T	No_sample_ID	DGAT2	MS	ENST00000228027.11	+	S331F	ENST00000376262.7:S288F(MS),*ENST00000228027.11:S331F(MS)					ENST00000228027.11	0.474	*ENST00000228027.11:S331F(0.474:0.1678),ENST00000376262.7:S288F(0.054:0.9446)						0	0	NC_000011.10:g.75798409C>T	ENST00000228027.11:p.Ser331Phe	ENST00000376262.7:p.Ser288Phe,*ENST00000228027.11:p.Ser331Phe	0			ENST00000376262.7:S288F	0.09473	0.659						ENST00000228027.11:S331F(0.65:0.09938),*ENST00000376262.7:S288F(0.659:0.09473)
326	328	chr11	75790711	+	C	T	No_sample_ID	DGAT2	SG	ENST00000228027.11	+	R137*	ENST00000376262.7:R94*(SG),*ENST00000228027.11:R137*(SG)										ENST00000228027	p.R137* (skin 2)	2	0	0	NC_000011.10:g.75790711C>T	ENST00000228027.11:p.Arg137Ter	ENST00000376262.7:p.Arg94Ter,*ENST00000228027.11:p.Arg137Ter	0			ENST00000228027.11:R137*	0.03489				0.893			*ENST00000228027.11:R137*(0.893:0.03489),ENST00000376262.7:R94*(0.828:0.08106)
327	329	chr11	75798284	+	C	G	No_sample_ID	DGAT2	MS	ENST00000228027.11	+	I289M	ENST00000376262.7:I246M(MS),*ENST00000228027.11:I289M(MS)					ENST00000228027.11	0.368	*ENST00000228027.11:I289M(0.368:0.3500),ENST00000376262.7:I246M(0.054:0.9446)			ENST00000228027	p.I289M (skin 1)	1	0	0	NC_000011.10:g.75798284C>G	ENST00000228027.11:p.Ile289Met	ENST00000376262.7:p.Ile246Met,*ENST00000228027.11:p.Ile289Met	0			ENST00000228027.11:I289M	0.1342	0.587						*ENST00000228027.11:I289M(0.587:0.1342),ENST00000376262.7:I246M(0.573:0.14199)
328	330	chr11	75790729	+	C	T	No_sample_ID	DGAT2	SG	ENST00000228027.11	+	Q143*	ENST00000376262.7:Q100*(SG),*ENST00000228027.11:Q143*(SG)										ENST00000228027	p.Q143* (skin 1)	1	0	0	NC_000011.10:g.75790729C>T	ENST00000228027.11:p.Gln143Ter	ENST00000376262.7:p.Gln100Ter,*ENST00000228027.11:p.Gln143Ter	0			ENST00000376262.7:Q100*	0.0713				0.837			ENST00000228027.11:Q143*(0.789:0.11075),*ENST00000376262.7:Q100*(0.837:0.0713)
329	331	chr11	75800478	+	C	A	No_sample_ID	DGAT2	SY	ENST00000228027.11	+	L379L	ENST00000376262.7:L336L(SY),*ENST00000228027.11:L379L(SY)													0	0	NC_000011.10:g.75800478C>A			0
330	332	chr11	75798344	+	C	T	No_sample_ID	DGAT2	SY	ENST00000228027.11	+	F309F	ENST00000376262.7:F266F(SY),*ENST00000228027.11:F309F(SY)													0	0	NC_000011.10:g.75798344C>T			0
331	333	chr11	75784707	+	A	T	No_sample_ID	DGAT2	MS	ENST00000228027.11	+	I71F	*ENST00000228027.11:I71F(MS)					ENST00000228027.11	0.222	*ENST00000228027.11:I71F(0.222:0.6614)			ENST00000228027	p.I71F (skin 1)	1	0	0	NC_000011.10:g.75784707A>T	ENST00000228027.11:p.Ile71Phe	*ENST00000228027.11:p.Ile71Phe	0			ENST00000228027.11:I71F	0.14098	0.575						*ENST00000228027.11:I71F(0.575:0.14098)
332	334	chr11	75796464	+	G	AA	No_sample_ID	DGAT2	CS	ENST00000228027.11	+	R189QALPGYTGRQLPNACVEGVPDVWRYLPCQPGHHRLFAFKEWEWQCYHHRGRGCG*	ENST00000376262.7:R146QALPGYTGRQLPNACVEGVPDVWRYLPCQPGHHRLFAFKEWEWQCYHHRGRGCG*(CS),*ENST00000228027.11:R189QALPGYTGRQLPNACVEGVPDVWRYLPCQPGHHRLFAFKEWEWQCYHHRGRGCG*(CS)										ENST00000228027	p.R189Q (skin 1)	1	0	0	NC_000011.10:g.75796464_75796464delinsAA	ENST00000228027.11:p.Arg189GlnfsTer55	ENST00000376262.7:p.Arg146GlnfsTer55,*ENST00000228027.11:p.Arg189GlnfsTer55	0
333	335	chr11	75797166	+	C	T	No_sample_ID	DGAT2	MS	ENST00000228027.11	+	P215S	ENST00000376262.7:P172S(MS),*ENST00000228027.11:P215S(MS)					ENST00000228027.11	0.698	*ENST00000228027.11:P215S(0.698:0.0226),ENST00000376262.7:P172S(0.366:0.3550)			ENST00000228027	p.P215S (skin 1)	1	0	0	NC_000011.10:g.75797166C>T	ENST00000228027.11:p.Pro215Ser	ENST00000376262.7:p.Pro172Ser,*ENST00000228027.11:p.Pro215Ser	0			ENST00000228027.11:P215S	0.02146	0.836						*ENST00000228027.11:P215S(0.836:0.02146),ENST00000376262.7:P172S(0.829:0.02307)
334	336	chr11	75798379	+	C	T	No_sample_ID	DGAT2	MS	ENST00000228027.11	+	S321F	ENST00000376262.7:S278F(MS),*ENST00000228027.11:S321F(MS)					ENST00000228027.11	0.388	*ENST00000228027.11:S321F(0.388:0.3100),ENST00000376262.7:S278F(0.044:0.9580)						0	0	NC_000011.10:g.75798379C>T	ENST00000228027.11:p.Ser321Phe	ENST00000376262.7:p.Ser278Phe,*ENST00000228027.11:p.Ser321Phe	0			ENST00000376262.7:S278F	0.18095	0.51						ENST00000228027.11:S321F(0.449:0.21364),*ENST00000376262.7:S278F(0.51:0.18095)
335	337	chr11	75784736	+	C	T	No_sample_ID	DGAT2	SY	ENST00000228027.11	+	F80F	*ENST00000228027.11:F80F(SY)													0	0	NC_000011.10:g.75784736C>T			0
336	338	chr11	75784735	+	T	A	No_sample_ID	DGAT2	MS	ENST00000228027.11	+	F80Y	*ENST00000228027.11:F80Y(MS)					ENST00000228027.11	0.33	*ENST00000228027.11:F80Y(0.33:0.4208)						0	0	NC_000011.10:g.75784735T>A	ENST00000228027.11:p.Phe80Tyr	*ENST00000228027.11:p.Phe80Tyr	0			ENST00000228027.11:F80Y	0.05738	0.732						*ENST00000228027.11:F80Y(0.732:0.05738)
337	339	chr11	75796464	+	G	T	No_sample_ID	DGAT2	MS	ENST00000228027.11	+	R189L	ENST00000376262.7:R146L(MS),*ENST00000228027.11:R189L(MS)					ENST00000228027.11	0.444	*ENST00000228027.11:R189L(0.444:0.2122),ENST00000376262.7:R146L(0.066:0.9292)						0	0	NC_000011.10:g.75796464G>T	ENST00000228027.11:p.Arg189Leu	ENST00000376262.7:p.Arg146Leu,*ENST00000228027.11:p.Arg189Leu	0			ENST00000228027.11:R189L	0.0339	0.794						*ENST00000228027.11:R189L(0.794:0.0339),ENST00000376262.7:R146L(0.781:0.03917)
338	340	chr11	75798344	+	C	T	No_sample_ID	DGAT2	SY	ENST00000228027.11	+	F309F	ENST00000376262.7:F266F(SY),*ENST00000228027.11:F309F(SY)													0	0	NC_000011.10:g.75798344C>T			0
339	341	chr11	75784634	+	C	T	No_sample_ID	DGAT2	SY	ENST00000228027.11	+	I46I	*ENST00000228027.11:I46I(SY)										ENST00000228027	p.I46I (skin 1)	1	0	0	NC_000011.10:g.75784634C>T			0
340	342	chr11	75797231	+	C	T	No_sample_ID	DGAT2	SY	ENST00000228027.11	+	I236I	ENST00000376262.7:I193I(SY),*ENST00000228027.11:I236I(SY)										ENST00000228027	p.I236I (skin 1)	1	0	0	NC_000011.10:g.75797231C>T			0
341	343	chr11	75798415	+	C	TT	No_sample_ID	DGAT2	CS	ENST00000228027.11	+	P333LHHHCCGRAHHHPQAGAPNPARHRPVPHHVHGGPGEALRQAQDQVRPPGD*	ENST00000376262.7:P290LHHHCCGRAHHHPQAGAPNPARHRPVPHHVHGGPGEALRQAQDQVRPPGD*(CS),*ENST00000228027.11:P333LHHHCCGRAHHHPQAGAPNPARHRPVPHHVHGGPGEALRQAQDQVRPPGD*(CS)													0	0	NC_000011.10:g.75798415_75798415delinsTT	ENST00000228027.11:p.Pro333LeufsTer51	ENST00000376262.7:p.Pro290LeufsTer51,*ENST00000228027.11:p.Pro333LeufsTer51	0
342	344	chr11	75796362	+	A	G	No_sample_ID	DGAT2	MS	ENST00000228027.11	+	N155S	ENST00000376262.7:N112S(MS),*ENST00000228027.11:N155S(MS)					ENST00000228027.11	0.466	*ENST00000228027.11:N155S(0.466:0.1804),ENST00000376262.7:N112S(0.374:0.3360)						0	0	NC_000011.10:g.75796362A>G	ENST00000228027.11:p.Asn155Ser	ENST00000376262.7:p.Asn112Ser,*ENST00000228027.11:p.Asn155Ser	0			ENST00000228027.11:N155S	0.01295	0.881						*ENST00000228027.11:N155S(0.881:0.01295),ENST00000376262.7:N112S(0.853:0.01791)
343	345	chr11	75797175	+	C	T	No_sample_ID	DGAT2	MS	ENST00000228027.11	+	R218W	ENST00000376262.7:R175W(MS),*ENST00000228027.11:R218W(MS)					ENST00000228027.11	0.49	*ENST00000228027.11:R218W(0.49:0.1472),ENST00000376262.7:R175W(0.088:0.8992)			ENST00000228027	p.R218W (skin 1)	1	0	0	NC_000011.10:g.75797175C>T	ENST00000228027.11:p.Arg218Trp	ENST00000376262.7:p.Arg175Trp,*ENST00000228027.11:p.Arg218Trp	0			ENST00000228027.11:R218W	0.01791	0.852						*ENST00000228027.11:R218W(0.852:0.01791),ENST00000376262.7:R175W(0.838:0.02095)
344	346	chr11	75800472	+	C	T	No_sample_ID	DGAT2	SY	ENST00000228027.11	+	F377F	ENST00000376262.7:F334F(SY),*ENST00000228027.11:F377F(SY)										ENST00000228027	p.F377F (stomach 1, prostate 1, endometrium 1)	3	0	0.000454545	NC_000011.10:g.75800472C>T			0
345	347	chr11	75798344	+	C	T	No_sample_ID	DGAT2	SY	ENST00000228027.11	+	F309F	ENST00000376262.7:F266F(SY),*ENST00000228027.11:F309F(SY)													0	0	NC_000011.10:g.75798344C>T			0
346	348	chr11	75800375	+	C	A	No_sample_ID	DGAT2	MS	ENST00000228027.11	+	P345H	ENST00000376262.7:P302H(MS),*ENST00000228027.11:P345H(MS)					ENST00000228027.11	0.54	*ENST00000228027.11:P345H(0.54:0.1028),ENST00000376262.7:P302H(0.182:0.7498)						0	0	NC_000011.10:g.75800375C>A	ENST00000228027.11:p.Pro345His	ENST00000376262.7:p.Pro302His,*ENST00000228027.11:p.Pro345His	0			ENST00000228027.11:P345H	0.05597	0.735						*ENST00000228027.11:P345H(0.735:0.05597),ENST00000376262.7:P302H(0.72:0.06346)
347	349	chr11	75796465	+	G	A	No_sample_ID	DGAT2	SY	ENST00000228027.11	+	R189R	ENST00000376262.7:R146R(SY),*ENST00000228027.11:R189R(SY)													0	0	NC_000011.10:g.75796465G>A			0
348	350	chr11	75798326	+	C	T	No_sample_ID	DGAT2	SY	ENST00000228027.11	+	F303F	ENST00000376262.7:F260F(SY),*ENST00000228027.11:F303F(SY)													0	0	NC_000011.10:g.75798326C>T			0
349	351	chr11	75790236	+	G	T	No_sample_ID	DGAT2	MS	ENST00000228027.11	+	W100L	ENST00000376262.7:W57L(MS),*ENST00000228027.11:W100L(MS)					ENST00000376262.7	0.514	*ENST00000228027.11:W100L(0.336:0.4102),ENST00000376262.7:W57L(0.514:0.1242)			ENST00000228027	p.W100L (skin 1)	1	0	0	NC_000011.10:g.75790236G>T	ENST00000228027.11:p.Trp100Leu	ENST00000376262.7:p.Trp57Leu,*ENST00000228027.11:p.Trp100Leu	0			ENST00000228027.11:W100L	0.01214	0.887						*ENST00000228027.11:W100L(0.887:0.01214),ENST00000376262.7:W57L(0.874:0.01427)
350	352	chr11	75798251	+	C	T	No_sample_ID	DGAT2	SY	ENST00000228027.11	+	S278S	ENST00000376262.7:S235S(SY),*ENST00000228027.11:S278S(SY)													0	0	NC_000011.10:g.75798251C>T			0
351	353	chr11	75797231	+	C	T	No_sample_ID	DGAT2	SY	ENST00000228027.11	+	I236I	ENST00000376262.7:I193I(SY),*ENST00000228027.11:I236I(SY)										ENST00000228027	p.I236I (skin 1)	1	0	0	NC_000011.10:g.75797231C>T			0
352	354	chr11	75798356	+	C	T	No_sample_ID	DGAT2	SY	ENST00000228027.11	+	I313I	ENST00000376262.7:I270I(SY),*ENST00000228027.11:I313I(SY)										ENST00000228027	p.I313I (skin 1)	1	0	0	NC_000011.10:g.75798356C>T			0
353	355	chr11	75798287	+	C	T	No_sample_ID	DGAT2	SY	ENST00000228027.11	+	F290F	ENST00000376262.7:F247F(SY),*ENST00000228027.11:F290F(SY)										ENST00000228027	p.F290F (skin 1)	1	0	0	NC_000011.10:g.75798287C>T			0
354	356	chr11	75790661	+	G	A	No_sample_ID	DGAT2	MS	ENST00000228027.11	+	G120D	ENST00000376262.7:G77D(MS),*ENST00000228027.11:G120D(MS)					ENST00000228027.11	0.598	*ENST00000228027.11:G120D(0.598:0.0616),ENST00000376262.7:G77D(0.362:0.3620)			ENST00000228027	p.G120D (skin 1)	1	0	0	NC_000011.10:g.75790661G>A	ENST00000228027.11:p.Gly120Asp	ENST00000376262.7:p.Gly77Asp,*ENST00000228027.11:p.Gly120Asp	0			ENST00000228027.11:G120D	0.008	0.918						*ENST00000228027.11:G120D(0.918:0.008),ENST00000376262.7:G77D(0.856:0.0172)
356	358	chr11	75769107	+	G	A	No_sample_ID	DGAT2	MS	ENST00000228027.11	+	R39K	ENST00000376262.7:R39K(MS),*ENST00000228027.11:R39K(MS)					ENST00000228027.11	0.15	*ENST00000228027.11:R39K(0.15:0.8162),ENST00000376262.7:R39K(0.054:0.9446)			ENST00000228027	p.R39K (skin 1)	1	0	0	NC_000011.10:g.75769107G>A	ENST00000228027.11:p.Arg39Lys	ENST00000376262.7:p.Arg39Lys,*ENST00000228027.11:p.Arg39Lys	0			ENST00000228027.11:R39K	0.9163	0.061						*ENST00000228027.11:R39K(0.061:0.9163),ENST00000376262.7:R39K(0.038:0.96498)
357	359	chr11	75800375	+	C	A	No_sample_ID	DGAT2	MS	ENST00000228027.11	+	P345H	ENST00000376262.7:P302H(MS),*ENST00000228027.11:P345H(MS)					ENST00000228027.11	0.54	*ENST00000228027.11:P345H(0.54:0.1028),ENST00000376262.7:P302H(0.182:0.7498)						0	0	NC_000011.10:g.75800375C>A	ENST00000228027.11:p.Pro345His	ENST00000376262.7:p.Pro302His,*ENST00000228027.11:p.Pro345His	0			ENST00000228027.11:P345H	0.05597	0.735						*ENST00000228027.11:P345H(0.735:0.05597),ENST00000376262.7:P302H(0.72:0.06346)
358	360	chr11	75796496	+	C	A	No_sample_ID	DGAT2	SY	ENST00000228027.11	+	R200R	ENST00000376262.7:R157R(SY),*ENST00000228027.11:R200R(SY)													0	0	NC_000011.10:g.75796496C>A			0
359	361	chr11	75769054	+	C	T	No_sample_ID	DGAT2	SY	ENST00000228027.11	+	D21D	ENST00000376262.7:D21D(SY),*ENST00000228027.11:D21D(SY)													0	0	NC_000011.10:g.75769054C>T			0
360	362	chr11	75798250	+	C	T	No_sample_ID	DGAT2	MS	ENST00000228027.11	+	S278F	ENST00000376262.7:S235F(MS),*ENST00000228027.11:S278F(MS)					ENST00000228027.11	0.53	*ENST00000228027.11:S278F(0.53:0.1114),ENST00000376262.7:S235F(0.2:0.7078)						0	0	NC_000011.10:g.75798250C>T	ENST00000228027.11:p.Ser278Phe	ENST00000376262.7:p.Ser235Phe,*ENST00000228027.11:p.Ser278Phe	0			ENST00000228027.11:S278F	0.00283	0.967						*ENST00000228027.11:S278F(0.967:0.00283),ENST00000376262.7:S235F(0.954:0.00354)
365	367	chr11	75790678	+	T	C	No_sample_ID	DGAT2	MS	ENST00000228027.11	+	W126R	ENST00000376262.7:W83R(MS),*ENST00000228027.11:W126R(MS)					ENST00000228027.11	0.532	*ENST00000228027.11:W126R(0.532:0.1086),ENST00000376262.7:W83R(0.214:0.6800)			ENST00000228027	p.W126R (stomach 1)	1	0	0	NC_000011.10:g.75790678T>C	ENST00000228027.11:p.Trp126Arg	ENST00000376262.7:p.Trp83Arg,*ENST00000228027.11:p.Trp126Arg	0			ENST00000228027.11:W126R	0.02054	0.839						*ENST00000228027.11:W126R(0.839:0.02054),ENST00000376262.7:W83R(0.808:0.02894)
366	368	chr11	75790702	+	C	T	No_sample_ID	DGAT2	MS	ENST00000228027.11	+	R134C	ENST00000376262.7:R91C(MS),*ENST00000228027.11:R134C(MS)					ENST00000228027.11	0.43	*ENST00000228027.11:R134C(0.43:0.2358),ENST00000376262.7:R91C(0.048:0.9524)			ENST00000228027	p.R134C (stomach 1)	1	0	0.000227273	NC_000011.10:g.75790702C>T	ENST00000228027.11:p.Arg134Cys	ENST00000376262.7:p.Arg91Cys,*ENST00000228027.11:p.Arg134Cys	0			ENST00000228027.11:R134C	0.1931	0.486						*ENST00000228027.11:R134C(0.486:0.1931),ENST00000376262.7:R91C(0.463:0.20494)
369	371	chr11	75790708	+	T	G	No_sample_ID	DGAT2	MS	ENST00000228027.11	+	F136V	ENST00000376262.7:F93V(MS),*ENST00000228027.11:F136V(MS)					ENST00000228027.11	0.262	*ENST00000228027.11:F136V(0.262:0.5712),ENST00000376262.7:F93V(0.146:0.8224)						0	0	NC_000011.10:g.75790708T>G	ENST00000228027.11:p.Phe136Val	ENST00000376262.7:p.Phe93Val,*ENST00000228027.11:p.Phe136Val	0			ENST00000376262.7:F93V	0.03866	0.782						ENST00000228027.11:F136V(0.781:0.03917),*ENST00000376262.7:F93V(0.782:0.03866)
370	372	chr11	75784627	+	C	A	No_sample_ID	DGAT2	MS	ENST00000228027.11	+	S44Y	*ENST00000228027.11:S44Y(MS)					ENST00000228027.11	0.404	*ENST00000228027.11:S44Y(0.404:0.2802)						0	0	NC_000011.10:g.75784627C>A	ENST00000228027.11:p.Ser44Tyr	*ENST00000228027.11:p.Ser44Tyr	0			ENST00000228027.11:S44Y	0.21577	0.444						*ENST00000228027.11:S44Y(0.444:0.21577)
372	374	chr11	75800472	+	C	T	No_sample_ID	DGAT2	SY	ENST00000228027.11	+	F377F	ENST00000376262.7:F334F(SY),*ENST00000228027.11:F377F(SY)										ENST00000228027	p.F377F (stomach 1, prostate 1, endometrium 1)	3	0	0.000454545	NC_000011.10:g.75800472C>T			0
373	375	chr11	75797205	+	A	T	No_sample_ID	DGAT2	MS	ENST00000228027.11	+	N228Y	ENST00000376262.7:N185Y(MS),*ENST00000228027.11:N228Y(MS)					ENST00000228027.11	0.428	*ENST00000228027.11:N228Y(0.428:0.2396),ENST00000376262.7:N185Y(0.194:0.7208)						0	0	NC_000011.10:g.75797205A>T	ENST00000228027.11:p.Asn228Tyr	ENST00000376262.7:p.Asn185Tyr,*ENST00000228027.11:p.Asn228Tyr	0			ENST00000228027.11:N228Y	0.0248	0.821						*ENST00000228027.11:N228Y(0.821:0.0248),ENST00000376262.7:N185Y(0.749:0.04989)
375	377	chr11	75798306	+	C	T	No_sample_ID	DGAT2	SG	ENST00000228027.11	+	R297*	ENST00000376262.7:R254*(SG),*ENST00000228027.11:R297*(SG)										ENST00000228027	p.R297* (stomach 1)	1	0	0	NC_000011.10:g.75798306C>T	ENST00000228027.11:p.Arg297Ter	ENST00000376262.7:p.Arg254Ter,*ENST00000228027.11:p.Arg297Ter	0			ENST00000228027.11:R297*	0.03186				0.901			*ENST00000228027.11:R297*(0.901:0.03186),ENST00000376262.7:R254*(0.827:0.08149)
378	380	chr11	75769054	+	C	A	No_sample_ID	DGAT2	MS	ENST00000228027.11	+	D21E	ENST00000376262.7:D21E(MS),*ENST00000228027.11:D21E(MS)					ENST00000228027.11	0.186	*ENST00000228027.11:D21E(0.186:0.7414),ENST00000376262.7:D21E(0.054:0.9446)						0	0	NC_000011.10:g.75769054C>A	ENST00000228027.11:p.Asp21Glu	ENST00000376262.7:p.Asp21Glu,*ENST00000228027.11:p.Asp21Glu	0			ENST00000376262.7:D21E	0.8826	0.072						ENST00000228027.11:D21E(0.063:0.91033),*ENST00000376262.7:D21E(0.072:0.8826)
379	381	chr11	75790200	+	G	A	No_sample_ID	DGAT2	MS	ENST00000228027.11	+	S88N	ENST00000376262.7:S45N(MS),*ENST00000228027.11:S88N(MS)					ENST00000228027.11	0.278	*ENST00000228027.11:S88N(0.278:0.5332),ENST00000376262.7:S45N(0.05:0.9494)						0	0	NC_000011.10:g.75790200G>A	ENST00000228027.11:p.Ser88Asn	ENST00000376262.7:p.Ser45Asn,*ENST00000228027.11:p.Ser88Asn	0			ENST00000228027.11:S88N	0.19897	0.475						*ENST00000228027.11:S88N(0.475:0.19897),ENST00000376262.7:S45N(0.471:0.2013)
380	382	chr11	75790200	+	G	A	No_sample_ID	DGAT2	MS	ENST00000228027.11	+	S88N	ENST00000376262.7:S45N(MS),*ENST00000228027.11:S88N(MS)					ENST00000228027.11	0.278	*ENST00000228027.11:S88N(0.278:0.5332),ENST00000376262.7:S45N(0.05:0.9494)						0	0	NC_000011.10:g.75790200G>A	ENST00000228027.11:p.Ser88Asn	ENST00000376262.7:p.Ser45Asn,*ENST00000228027.11:p.Ser88Asn	0			ENST00000228027.11:S88N	0.19897	0.475						*ENST00000228027.11:S88N(0.475:0.19897),ENST00000376262.7:S45N(0.471:0.2013)
381	383	chr11	75769112	+	G	A	No_sample_ID	DGAT2	MS	ENST00000228027.11	+	G41S	*ENST00000228027.11:G41S(MS),ENST00000376262.7:G41R(MS)					ENST00000228027.11	0.356	*ENST00000228027.11:G41S(0.356:0.3740),ENST00000376262.7:G41R(0.036:0.9674)						0	0	NC_000011.10:g.75769112G>A	ENST00000228027.11:p.Gly41Ser	*ENST00000228027.11:p.Gly41Ser,ENST00000376262.7:p.Gly41Arg	0			ENST00000376262.7:G41R	0.18328	0.506						ENST00000228027.11:G41S(0.208:0.51594),*ENST00000376262.7:G41R(0.506:0.18328)
382	384	chr11	75769112	+	G	A	No_sample_ID	DGAT2	MS	ENST00000228027.11	+	G41S	*ENST00000228027.11:G41S(MS),ENST00000376262.7:G41R(MS)					ENST00000228027.11	0.356	*ENST00000228027.11:G41S(0.356:0.3740),ENST00000376262.7:G41R(0.036:0.9674)						0	0	NC_000011.10:g.75769112G>A	ENST00000228027.11:p.Gly41Ser	*ENST00000228027.11:p.Gly41Ser,ENST00000376262.7:p.Gly41Arg	0			ENST00000376262.7:G41R	0.18328	0.506						ENST00000228027.11:G41S(0.208:0.51594),*ENST00000376262.7:G41R(0.506:0.18328)
383	385	chr11	75769054	+	C	A	No_sample_ID	DGAT2	MS	ENST00000228027.11	+	D21E	ENST00000376262.7:D21E(MS),*ENST00000228027.11:D21E(MS)					ENST00000228027.11	0.186	*ENST00000228027.11:D21E(0.186:0.7414),ENST00000376262.7:D21E(0.054:0.9446)						0	0	NC_000011.10:g.75769054C>A	ENST00000228027.11:p.Asp21Glu	ENST00000376262.7:p.Asp21Glu,*ENST00000228027.11:p.Asp21Glu	0			ENST00000376262.7:D21E	0.8826	0.072						ENST00000228027.11:D21E(0.063:0.91033),*ENST00000376262.7:D21E(0.072:0.8826)
385	387	chr11	75800480	+	C	T	No_sample_ID	DGAT2	MS	ENST00000228027.11	+	P380L	ENST00000376262.7:P337L(MS),*ENST00000228027.11:P380L(MS)					ENST00000228027.11	0.286	*ENST00000228027.11:P380L(0.286:0.5138),ENST00000376262.7:P337L(0.19:0.7328)			ENST00000228027	p.P380L (upper_aerodigestive_tract 1)	1	0	0	NC_000011.10:g.75800480C>T	ENST00000228027.11:p.Pro380Leu	ENST00000376262.7:p.Pro337Leu,*ENST00000228027.11:p.Pro380Leu	0			ENST00000376262.7:P337L	0.78494	0.1						ENST00000228027.11:P380L(0.073:0.88017),*ENST00000376262.7:P337L(0.1:0.78494)
386	388	chr11	75798287	+	C	T	No_sample_ID	DGAT2	SY	ENST00000228027.11	+	F290F	ENST00000376262.7:F247F(SY),*ENST00000228027.11:F290F(SY)										ENST00000228027	p.F290F (skin 1)	1	0	0	NC_000011.10:g.75798287C>T			0
387	389	chr11	75798358	+	T	C	No_sample_ID	DGAT2	MS	ENST00000228027.11	+	F314S	ENST00000376262.7:F271S(MS),*ENST00000228027.11:F314S(MS)					ENST00000228027.11	0.586	*ENST00000228027.11:F314S(0.586:0.0714),ENST00000376262.7:F271S(0.246:0.6070)						0	0	NC_000011.10:g.75798358T>C	ENST00000228027.11:p.Phe314Ser	ENST00000376262.7:p.Phe271Ser,*ENST00000228027.11:p.Phe314Ser	0			ENST00000228027.11:F314S	0.00152	0.983						*ENST00000228027.11:F314S(0.983:0.00152),ENST00000376262.7:F271S(0.972:0.00253)
388	390	chr11	75784647	+	C	A	No_sample_ID	DGAT2	MS	ENST00000228027.11	+	Q51K	*ENST00000228027.11:Q51K(MS)					ENST00000228027.11	0.454	*ENST00000228027.11:Q51K(0.454:0.1980)						0	0	NC_000011.10:g.75784647C>A	ENST00000228027.11:p.Gln51Lys	*ENST00000228027.11:p.Gln51Lys	0			ENST00000228027.11:Q51K	0.23813	0.408						*ENST00000228027.11:Q51K(0.408:0.23813)
389	391	chr11	75798382	+	C	G	No_sample_ID	DGAT2	MS	ENST00000228027.11	+	S322C	ENST00000376262.7:S279C(MS),*ENST00000228027.11:S322C(MS)					ENST00000228027.11	0.232	*ENST00000228027.11:S322C(0.232:0.6398),ENST00000376262.7:S279C(0.042:0.9606)			ENST00000228027	p.S322C (upper_aerodigestive_tract 1)	1	0	0	NC_000011.10:g.75798382C>G	ENST00000228027.11:p.Ser322Cys	ENST00000376262.7:p.Ser279Cys,*ENST00000228027.11:p.Ser322Cys	0			ENST00000228027.11:S322C	0.13855	0.58						*ENST00000228027.11:S322C(0.58:0.13855),ENST00000376262.7:S279C(0.544:0.16203)
390	392	chr11	75796496	+	C	A	No_sample_ID	DGAT2	SY	ENST00000228027.11	+	R200R	ENST00000376262.7:R157R(SY),*ENST00000228027.11:R200R(SY)													0	0	NC_000011.10:g.75796496C>A			0
391	393	chr11	75797176	+	G	A	No_sample_ID	DGAT2	MS	ENST00000228027.11	+	R218Q	ENST00000376262.7:R175Q(MS),*ENST00000228027.11:R218Q(MS)					ENST00000228027.11	0.364	*ENST00000228027.11:R218Q(0.364:0.3586),ENST00000376262.7:R175Q(0.06:0.9366)			ENST00000228027	p.R218Q (upper_aerodigestive_tract 1)	1	0	0	NC_000011.10:g.75797176G>A	ENST00000228027.11:p.Arg218Gln	ENST00000376262.7:p.Arg175Gln,*ENST00000228027.11:p.Arg218Gln	0			ENST00000376262.7:R175Q	0.14938	0.561						ENST00000228027.11:R218Q(0.55:0.15808),*ENST00000376262.7:R175Q(0.561:0.14938)
392	394	chr11	75797250	+	G	C	No_sample_ID	DGAT2	MS	ENST00000228027.11	+	E243Q	ENST00000376262.7:E200Q(MS),*ENST00000228027.11:E243Q(MS)					ENST00000228027.11	0.47	*ENST00000228027.11:E243Q(0.47:0.1730),ENST00000376262.7:E200Q(0.364:0.3586)						0	0	NC_000011.10:g.75797250G>C	ENST00000228027.11:p.Glu243Gln	ENST00000376262.7:p.Glu200Gln,*ENST00000228027.11:p.Glu243Gln	0			ENST00000228027.11:E243Q	0.00121	0.984						*ENST00000228027.11:E243Q(0.984:0.00121),ENST00000376262.7:E200Q(0.976:0.00223)
393	395	chr11	75800359	+	G	A	No_sample_ID	DGAT2	MS	ENST00000228027.11	+	E340K	ENST00000376262.7:E297K(MS),*ENST00000228027.11:E340K(MS)					ENST00000228027.11	0.526	*ENST00000228027.11:E340K(0.526:0.1140),ENST00000376262.7:E297K(0.096:0.8898)			ENST00000228027	p.E340K (upper_aerodigestive_tract 1)	1	0	0	NC_000011.10:g.75800359G>A	ENST00000228027.11:p.Glu340Lys	ENST00000376262.7:p.Glu297Lys,*ENST00000228027.11:p.Glu340Lys	0			ENST00000376262.7:E297K	0.30543	0.333						ENST00000228027.11:E340K(0.305:0.34207),*ENST00000376262.7:E297K(0.333:0.30543)
394	396	chr11	75798242	+	C	A	No_sample_ID	DGAT2	SY	ENST00000228027.11	+	P275P	ENST00000376262.7:P232P(SY),*ENST00000228027.11:P275P(SY)													0	0	NC_000011.10:g.75798242C>A			0
395	397	chr11	75769034	+	G	T	No_sample_ID	DGAT2	SG	ENST00000228027.11	+	E15*	ENST00000376262.7:E15*(SG),*ENST00000228027.11:E15*(SG)													0	0	NC_000011.10:g.75769034G>T	ENST00000228027.11:p.Glu15Ter	ENST00000376262.7:p.Glu15Ter,*ENST00000228027.11:p.Glu15Ter	0			ENST00000228027.11:E15*	0.28153				0.455			*ENST00000228027.11:E15*(0.455:0.28153),ENST00000376262.7:E15*(0.318:0.3977)
396	398	chr11	75798374	+	C	G	No_sample_ID	DGAT2	SY	ENST00000228027.11	+	L319L	ENST00000376262.7:L276L(SY),*ENST00000228027.11:L319L(SY)													0	0	NC_000011.10:g.75798374C>G			0

## Sheet: Variant Non-coding
Non-coding Variant Report
2021-05-16 21:45:02.673504
CRAVAT version: hybrid
Analysis done at http://www.cravat.us.
Job Id: petreaca_1_20210516_174440
Input file: manual_input.txt
This report shows analysis results at variant level.
hg38 genomic.
Other
For more information on CRAVAT, visit http://www.cravat.us.
Input line	ID	Chromosome	Position	Strand	Reference base(s)	Alternate base(s)	Sample ID	HUGO symbol	Sequence ontology	Protein sequence change	CHASM p-value	CHASM FDR	ClinVar	COSMIC ID	COSMIC variant count (tissue)	Number of samples with variant	dbSNP	ESP6500 AF (average)	gnomAD AF Total	gnomAD AF African	gnomAD AF American	gnomAD AF Ashkenazi Jewish	gnomAD AF East Asian	gnomAD AF Finnish	gnomAD AF Non-Finnish European	gnomAD AF Other	gnomAD AF South Asian	GWAS NHLBI Key (GRASP)	GWAS PMID (GRASP)	GWAS Phenotype (GRASP)	Protein 3D variant	In TCGA Mutation Cluster	ncRNA Class	ncRNA Name	Pseudogene	Pseudogene Transcript	Repeat Class	Repeat Family	Repeat Name	TARGET	1000 Genomes AF	UTR/Intron	UTR/Intron Gene	UTR/Intron All Transcript	VEST p-value	VEST FDR	CGL driver class
1	1	chr11	75795439	+	G	T	No_sample_ID	Non-Coding								1		0																							0	intron	DGAT2	ENST00000228027.11(intron),ENST00000376262.7(intron)
2	2	chr11	75797139	+	C	T	No_sample_ID	Non-Coding								1	rs550803330	0	4.60109e-05						9.27865e-05																0	intron	DGAT2	ENST00000228027.11(intron),ENST00000376262.7(intron)
6	6	chr11	75797359	+	A	-	No_sample_ID	Non-Coding								1		0																							0	intron	DGAT2	ENST00000228027.11(intron),ENST00000376262.7(intron)
7	7	chr11	75776495	+	G	A	No_sample_ID	Non-Coding								1		0																							0	intron	DGAT2	ENST00000228027.11(intron),ENST00000376262.7(intron)
8	8	chr11	75801073	+	G	T	No_sample_ID	Non-Coding								1		0																							0	3' UTR	DGAT2	ENST00000228027.11(3' UTR),ENST00000376262.7(3' UTR)
9	9	chr11	75797359	+	A	-	No_sample_ID	Non-Coding								1		0																							0	intron	DGAT2	ENST00000228027.11(intron),ENST00000376262.7(intron)
11	11	chr11	75769194	+	G	A	No_sample_ID	Non-Coding								1		0																							0	intron	DGAT2	ENST00000228027.11(intron),ENST00000376262.7(intron)
12	12	chr11	75779562	+	G	-	No_sample_ID	Non-Coding								1		0																							0	intron	DGAT2	ENST00000228027.11(intron),ENST00000376262.7(intron)
14	14	chr11	75772354	+	A	G	No_sample_ID	Non-Coding								1		0																			LINE	L2	L2a		0	intron	DGAT2	ENST00000228027.11(intron),ENST00000376262.7(intron)
15	15	chr11	75782943	+	C	G	No_sample_ID	Non-Coding								1		0																			SINE	MIR	MIR3		0	intron	DGAT2	ENST00000228027.11(intron),ENST00000376262.7(intron)
17	17	chr11	75781359	+	C	G	No_sample_ID	Non-Coding								1		0																							0	intron	DGAT2	ENST00000228027.11(intron),ENST00000376262.7(intron)
18	18	chr11	75797359	+	A	-	No_sample_ID	Non-Coding								1		0																							0	intron	DGAT2	ENST00000228027.11(intron),ENST00000376262.7(intron)
19	19	chr11	75800527	+	T	C	No_sample_ID	Non-Coding								1	rs3060	0.276401	0.147188	0.478213	0.116038	0.11676	0.268594	0.0874792	0.0962771	0.119182	0.124158	190609065200,203395365201,203395365202,203831465203,206865655204,218293885205,222106265206,222106265207,235855526279153,233880026279154	19060906,20339536,20339536,20383146,20686565,21829388,22210626,22210626,23585552,23388002	HDL cholesterol(0.0085),Total cholesterol(0.0050),HDL cholesterol(0.0077),Serum creatinine(0.0035),HDL cholesterol(0.0012),Gene expression of DGAT2 in blood(0.0000),Age at death with kuru exposure(0.0131),Sporadic Creutzfeldt-Jakob disease(0.0398),Primary rhegmatogenous retinal detachment(0.0451),Mitral annular calcium(0.0406)											0.260184	3' UTR	DGAT2	ENST00000228027.11(3' UTR),ENST00000376262.7(3' UTR)
20	20	chr11	75800519	+	G	A	No_sample_ID	Non-Coding								1	rs558835232	0	1.23432e-05						9.09289e-06		6.56599e-05														0.000199681	3' UTR	DGAT2	ENST00000228027.11(3' UTR),ENST00000376262.7(3' UTR)
23	23	chr11	75779340	+	C	G	No_sample_ID	Non-Coding								1		0																							0	intron	DGAT2	ENST00000228027.11(intron),ENST00000376262.7(intron)
24	24	chr11	75780537	+	G	T	No_sample_ID	Non-Coding								1		0																			SINE	MIR	MIR3		0	intron	DGAT2	ENST00000228027.11(intron),ENST00000376262.7(intron)
25	25	chr11	75778480	+	A	G	No_sample_ID	Non-Coding								1		0																							0	intron	DGAT2	ENST00000228027.11(intron),ENST00000376262.7(intron)
26	26	chr11	75771412	+	G	A	No_sample_ID	Non-Coding								1		0																			LINE	L2	L2b		0	intron	DGAT2	ENST00000228027.11(intron),ENST00000376262.7(intron)
27	27	chr11	75782331	+	C	G	No_sample_ID	Non-Coding								1		0																							0	intron	DGAT2	ENST00000228027.11(intron),ENST00000376262.7(intron)
28	28	chr11	75799618	+	T	A	No_sample_ID	Non-Coding								1	rs556638689	0	0.000229433	0.000461681					0.000203915												SINE	Alu	AluJb		0.000399361	intron	DGAT2	ENST00000228027.11(intron),ENST00000376262.7(intron)
30	30	chr11	75790952	+	G	A	No_sample_ID	Non-Coding								1		0	3.22914e-05						6.66844e-05																0	intron	DGAT2	ENST00000228027.11(intron),ENST00000376262.7(intron)
31	31	chr11	75783738	+	C	T	No_sample_ID	Non-Coding								1		0																							0	intron	DGAT2	ENST00000228027.11(intron),ENST00000376262.7(intron)
32	32	chr11	75775927	+	A	C	No_sample_ID	Non-Coding								1		0																							0	intron	DGAT2	ENST00000228027.11(intron),ENST00000376262.7(intron)
33	33	chr11	75793241	+	G	C	No_sample_ID	Non-Coding								1		0																							0	intron	DGAT2	ENST00000228027.11(intron),ENST00000376262.7(intron)
34	34	chr11	75793021	+	G	C	No_sample_ID	Non-Coding								1		0																							0	intron	DGAT2	ENST00000228027.11(intron),ENST00000376262.7(intron)
35	35	chr11	75792755	+	G	A	No_sample_ID	Non-Coding								1		0																							0	intron	DGAT2	ENST00000228027.11(intron),ENST00000376262.7(intron)
36	36	chr11	75777367	+	T	A	No_sample_ID	Non-Coding								1		0																			SINE	MIR	MIRb		0	intron	DGAT2	ENST00000228027.11(intron),ENST00000376262.7(intron)
37	37	chr11	75779327	+	T	C	No_sample_ID	Non-Coding								1		0																							0	intron	DGAT2	ENST00000228027.11(intron),ENST00000376262.7(intron)
38	38	chr11	75784129	+	G	A	No_sample_ID	Non-Coding								1		0																							0	intron	DGAT2	ENST00000228027.11(intron),ENST00000376262.7(intron)
39	39	chr11	75775028	+	C	G	No_sample_ID	Non-Coding								1		0																							0	intron	DGAT2	ENST00000228027.11(intron),ENST00000376262.7(intron)
40	40	chr11	75796912	+	C	A	No_sample_ID	Non-Coding								1		0																			LINE	L2	L2c		0	intron	DGAT2	ENST00000228027.11(intron),ENST00000376262.7(intron)
41	41	chr11	75796912	+	C	A	No_sample_ID	Non-Coding								1		0																			LINE	L2	L2c		0	intron	DGAT2	ENST00000228027.11(intron),ENST00000376262.7(intron)
42	42	chr11	75789198	+	G	A	No_sample_ID	Non-Coding								1		0																			SINE	Alu	AluJo		0	intron	DGAT2	ENST00000376262.7(intron),ENST00000228027.11(intron)
43	43	chr11	75792704	+	G	C	No_sample_ID	Non-Coding								1		0																							0	intron	DGAT2	ENST00000228027.11(intron),ENST00000376262.7(intron)
44	44	chr11	75792114	+	G	T	No_sample_ID	Non-Coding								1		0																							0	intron	DGAT2	ENST00000228027.11(intron),ENST00000376262.7(intron)
45	45	chr11	75792581	+	G	A	No_sample_ID	Non-Coding								1		0																							0	intron	DGAT2	ENST00000228027.11(intron),ENST00000376262.7(intron)
46	46	chr11	75791473	+	G	A	No_sample_ID	Non-Coding								1		0	3.23227e-05						6.67289e-05																0	intron	DGAT2	ENST00000228027.11(intron),ENST00000376262.7(intron)
47	47	chr11	75792839	+	G	A	No_sample_ID	Non-Coding								1		0																			SINE	MIR	MIR3		0	intron	DGAT2	ENST00000228027.11(intron),ENST00000376262.7(intron)
48	48	chr11	75791480	+	G	C	No_sample_ID	Non-Coding								1		0																							0	intron	DGAT2	ENST00000228027.11(intron),ENST00000376262.7(intron)
49	49	chr11	75793000	+	G	C	No_sample_ID	Non-Coding								1		0																							0	intron	DGAT2	ENST00000228027.11(intron),ENST00000376262.7(intron)
50	50	chr11	75792175	+	G	A	No_sample_ID	Non-Coding								1		0																							0	intron	DGAT2	ENST00000228027.11(intron),ENST00000376262.7(intron)
51	51	chr11	75791962	+	G	A	No_sample_ID	Non-Coding								1		0																							0	intron	DGAT2	ENST00000228027.11(intron),ENST00000376262.7(intron)
52	52	chr11	75791663	+	G	A	No_sample_ID	Non-Coding								1		0																							0	intron	DGAT2	ENST00000228027.11(intron),ENST00000376262.7(intron)
53	53	chr11	75793165	+	G	A	No_sample_ID	Non-Coding								1		0																							0	intron	DGAT2	ENST00000228027.11(intron),ENST00000376262.7(intron)
54	54	chr11	75793152	+	G	A	No_sample_ID	Non-Coding								1		0																							0	intron	DGAT2	ENST00000228027.11(intron),ENST00000376262.7(intron)
55	55	chr11	75792696	+	G	A	No_sample_ID	Non-Coding								1		0																							0	intron	DGAT2	ENST00000228027.11(intron),ENST00000376262.7(intron)
59	59	chr11	75799553	+	C	T	No_sample_ID	Non-Coding								1		0																							0	intron	DGAT2	ENST00000228027.11(intron),ENST00000376262.7(intron)
69	69	chr11	75800569	+	A	C	No_sample_ID	Non-Coding								1		0																							0	3' UTR	DGAT2	ENST00000228027.11(3' UTR),ENST00000376262.7(3' UTR)
70	70	chr11	75800882	+	C	A	No_sample_ID	Non-Coding								1		0																							0	3' UTR	DGAT2	ENST00000228027.11(3' UTR),ENST00000376262.7(3' UTR)
71	71	chr11	75800871	+	G	A	No_sample_ID	Non-Coding								1		0																							0	3' UTR	DGAT2	ENST00000228027.11(3' UTR),ENST00000376262.7(3' UTR)
73	73	chr11	75800642	+	T	C	No_sample_ID	Non-Coding								1		0																							0	3' UTR	DGAT2	ENST00000228027.11(3' UTR),ENST00000376262.7(3' UTR)
75	75	chr11	75801135	+	A	G	No_sample_ID	Non-Coding								1		0																							0	3' UTR	DGAT2	ENST00000228027.11(3' UTR),ENST00000376262.7(3' UTR)
83	83	chr11	75800608	+	G	T	No_sample_ID	Non-Coding								1		0																							0	3' UTR	DGAT2	ENST00000228027.11(3' UTR),ENST00000376262.7(3' UTR)
87	87	chr11	75801064	+	A	T	No_sample_ID	Non-Coding								1		0																							0	3' UTR	DGAT2	ENST00000228027.11(3' UTR),ENST00000376262.7(3' UTR)
92	92	chr11	75801008	+	C	T	No_sample_ID	Non-Coding								1		0																							0	3' UTR	DGAT2	ENST00000228027.11(3' UTR),ENST00000376262.7(3' UTR)
93	94	chr11	75791179	+	G	A	No_sample_ID	Non-Coding								1		0																							0	intron	DGAT2	ENST00000228027.11(intron),ENST00000376262.7(intron)
94	95	chr11	75787284	+	T	C	No_sample_ID	Non-Coding								1		0																			SINE	MIR	MIRb		0	intron	DGAT2	ENST00000376262.7(intron),ENST00000228027.11(intron)
96	98	chr11	75792325	+	C	T	No_sample_ID	Non-Coding								1	rs748622578	0																							0	intron	DGAT2	ENST00000228027.11(intron),ENST00000376262.7(intron)
97	99	chr11	75778174	+	C	G	No_sample_ID	Non-Coding								1		0																							0	intron	DGAT2	ENST00000228027.11(intron),ENST00000376262.7(intron)
99	101	chr11	75800527	+	T	C	No_sample_ID	Non-Coding								1	rs3060	0.276401	0.147188	0.478213	0.116038	0.11676	0.268594	0.0874792	0.0962771	0.119182	0.124158	190609065200,203395365201,203395365202,203831465203,206865655204,218293885205,222106265206,222106265207,235855526279153,233880026279154	19060906,20339536,20339536,20383146,20686565,21829388,22210626,22210626,23585552,23388002	HDL cholesterol(0.0085),Total cholesterol(0.0050),HDL cholesterol(0.0077),Serum creatinine(0.0035),HDL cholesterol(0.0012),Gene expression of DGAT2 in blood(0.0000),Age at death with kuru exposure(0.0131),Sporadic Creutzfeldt-Jakob disease(0.0398),Primary rhegmatogenous retinal detachment(0.0451),Mitral annular calcium(0.0406)											0.260184	3' UTR	DGAT2	ENST00000228027.11(3' UTR),ENST00000376262.7(3' UTR)
100	102	chr11	75800260	+	G	A	No_sample_ID	Non-Coding								1		0																							0	intron	DGAT2	ENST00000228027.11(intron),ENST00000376262.7(intron)
102	104	chr11	75799894	+	A	G	No_sample_ID	Non-Coding								1		0																			SINE	Alu	AluJb		0	intron	DGAT2	ENST00000228027.11(intron),ENST00000376262.7(intron)
105	107	chr11	75801173	+	C	T	No_sample_ID	Non-Coding								1		0																							0	3' UTR	DGAT2	ENST00000228027.11(3' UTR),ENST00000376262.7(3' UTR)
106	108	chr11	75801173	+	C	T	No_sample_ID	Non-Coding								1		0																							0	3' UTR	DGAT2	ENST00000228027.11(3' UTR),ENST00000376262.7(3' UTR)
107	109	chr11	75800535	+	A	G	No_sample_ID	Non-Coding								1		0																							0	3' UTR	DGAT2	ENST00000228027.11(3' UTR),ENST00000376262.7(3' UTR)
108	110	chr11	75771919	+	T	A	No_sample_ID	Non-Coding								1		0																							0	intron	DGAT2	ENST00000228027.11(intron),ENST00000376262.7(intron)
109	111	chr11	75789337	+	G	C	No_sample_ID	Non-Coding								1		0																			SINE	Alu	AluJo		0	intron	DGAT2	ENST00000376262.7(intron),ENST00000228027.11(intron)
110	112	chr11	75800527	+	T	C	No_sample_ID	Non-Coding								1	rs3060	0.276401	0.147188	0.478213	0.116038	0.11676	0.268594	0.0874792	0.0962771	0.119182	0.124158	190609065200,203395365201,203395365202,203831465203,206865655204,218293885205,222106265206,222106265207,235855526279153,233880026279154	19060906,20339536,20339536,20383146,20686565,21829388,22210626,22210626,23585552,23388002	HDL cholesterol(0.0085),Total cholesterol(0.0050),HDL cholesterol(0.0077),Serum creatinine(0.0035),HDL cholesterol(0.0012),Gene expression of DGAT2 in blood(0.0000),Age at death with kuru exposure(0.0131),Sporadic Creutzfeldt-Jakob disease(0.0398),Primary rhegmatogenous retinal detachment(0.0451),Mitral annular calcium(0.0406)											0.260184	3' UTR	DGAT2	ENST00000228027.11(3' UTR),ENST00000376262.7(3' UTR)
116	118	chr11	75775323	+	C	T	No_sample_ID	Non-Coding								1	rs778559821	0																							0	intron	DGAT2	ENST00000228027.11(intron),ENST00000376262.7(intron)
122	124	chr11	75770126	+	C	T	No_sample_ID	Non-Coding								1		0																			LINE	L1	L1ME4a		0	intron	DGAT2	ENST00000228027.11(intron),ENST00000376262.7(intron)
124	126	chr11	75788402	+	C	T	No_sample_ID	Non-Coding								1		0																							0	intron	DGAT2	ENST00000376262.7(intron),ENST00000228027.11(intron)
135	137	chr11	75794933	+	T	C	No_sample_ID	Non-Coding								1	rs143323303	0	0.186833	0.0714286	0.3	0.25		0.192623	0.240741	0.2											Simple_repeat	Simple_repeat	(TCCCC)n		0	intron	DGAT2	ENST00000228027.11(intron),ENST00000376262.7(intron)
143	145	chr11	75772860	+	T	C	No_sample_ID	Non-Coding								1	rs7947512	0	0.201437	0.431181	0.114833	0.123333	0.220297	0.0775615	0.107276	0.108384											SINE	Alu	AluSz		0.233227	intron	DGAT2	ENST00000228027.11(intron),ENST00000376262.7(intron)
144	146	chr11	75774043	+	A	G	No_sample_ID	Non-Coding								1		0																							0	intron	DGAT2	ENST00000228027.11(intron),ENST00000376262.7(intron)
152	154	chr11	75798478	+	A	G	No_sample_ID	Non-Coding								1		0																			SINE	MIR	MIR		0	intron	DGAT2	ENST00000228027.11(intron),ENST00000376262.7(intron)
154	156	chr11	75799165	+	A	T	No_sample_ID	Non-Coding								1		0																							0	intron	DGAT2	ENST00000228027.11(intron),ENST00000376262.7(intron)
155	157	chr11	75768808	+	G	T	No_sample_ID	Non-Coding								1		0																							0	5' UTR	DGAT2	ENST00000228027.11(5' UTR),ENST00000376262.7(5' UTR)
156	158	chr11	75777846	+	C	G	No_sample_ID	Non-Coding								1		0																			LINE	L2	L2c		0	intron	DGAT2	ENST00000228027.11(intron),ENST00000376262.7(intron)
157	159	chr11	75775127	+	C	T	No_sample_ID	Non-Coding								1		0																							0	intron	DGAT2	ENST00000228027.11(intron),ENST00000376262.7(intron)
158	160	chr11	75798478	+	A	G	No_sample_ID	Non-Coding								1		0																			SINE	MIR	MIR		0	intron	DGAT2	ENST00000228027.11(intron),ENST00000376262.7(intron)
160	162	chr11	75786542	+	A	G	No_sample_ID	Non-Coding								1		0																							0	intron	DGAT2	ENST00000376262.7(intron),ENST00000228027.11(intron)
162	164	chr11	75784217	+	C	T	No_sample_ID	Non-Coding								1		0																							0	intron	DGAT2	ENST00000228027.11(intron),ENST00000376262.7(intron)
163	165	chr11	75790341	+	T	G	No_sample_ID	Non-Coding								1		0																							0	intron	DGAT2	ENST00000228027.11(intron),ENST00000376262.7(intron)
164	166	chr11	75788072	+	T	G	No_sample_ID	Non-Coding								1		0																							0	intron	DGAT2	ENST00000376262.7(intron),ENST00000228027.11(intron)
165	167	chr11	75795493	+	C	A	No_sample_ID	Non-Coding								1		0																							0	intron	DGAT2	ENST00000228027.11(intron),ENST00000376262.7(intron)
166	168	chr11	75788981	+	C	T	No_sample_ID	Non-Coding								1		0																							0	intron	DGAT2	ENST00000376262.7(intron),ENST00000228027.11(intron)
167	169	chr11	75801422	+	G	T	No_sample_ID	Non-Coding								1		0																							0	3' UTR	DGAT2	ENST00000228027.11(3' UTR),ENST00000376262.7(3' UTR)
169	171	chr11	75796291	+	C	T	No_sample_ID	Non-Coding								1		0																							0	intron	DGAT2	ENST00000228027.11(intron),ENST00000376262.7(intron)
170	172	chr11	75793569	+	C	A	No_sample_ID	Non-Coding								1		0																			SINE	MIR	MIR3		0	intron	DGAT2	ENST00000228027.11(intron),ENST00000376262.7(intron)
171	173	chr11	75768808	+	G	T	No_sample_ID	Non-Coding								1		0																							0	5' UTR	DGAT2	ENST00000228027.11(5' UTR),ENST00000376262.7(5' UTR)
172	174	chr11	75768787	+	G	A	No_sample_ID	Non-Coding								1		0																							0	5' UTR	DGAT2	ENST00000228027.11(5' UTR),ENST00000376262.7(5' UTR)
173	175	chr11	75769243	+	T	A	No_sample_ID	Non-Coding								1		0																							0	intron	DGAT2	ENST00000228027.11(intron),ENST00000376262.7(intron)
174	176	chr11	75799042	+	A	G	No_sample_ID	Non-Coding								1		0																							0	intron	DGAT2	ENST00000228027.11(intron),ENST00000376262.7(intron)
175	177	chr11	75777846	+	C	G	No_sample_ID	Non-Coding								1		0																			LINE	L2	L2c		0	intron	DGAT2	ENST00000228027.11(intron),ENST00000376262.7(intron)
176	178	chr11	75800263	+	C	T	No_sample_ID	Non-Coding								1		0																							0	intron	DGAT2	ENST00000228027.11(intron),ENST00000376262.7(intron)
178	180	chr11	75770022	+	T	A	No_sample_ID	Non-Coding								1		0																			LINE	L1	L1ME4a		0	intron	DGAT2	ENST00000228027.11(intron),ENST00000376262.7(intron)
179	181	chr11	75799626	+	A	T	No_sample_ID	Non-Coding								1	rs867868482	0	0.024047	0.0408753	0.0056338	0.0120968		0.0427666	0.0151834	0.0161765											SINE	Alu	AluJb		0	intron	DGAT2	ENST00000228027.11(intron),ENST00000376262.7(intron)
180	182	chr11	75783492	+	G	A	No_sample_ID	Non-Coding								1		0																							0	intron	DGAT2	ENST00000228027.11(intron),ENST00000376262.7(intron)
181	183	chr11	75768787	+	G	A	No_sample_ID	Non-Coding								1		0																							0	5' UTR	DGAT2	ENST00000228027.11(5' UTR),ENST00000376262.7(5' UTR)
182	184	chr11	75770317	+	G	T	No_sample_ID	Non-Coding								1		0																							0	intron	DGAT2	ENST00000228027.11(intron),ENST00000376262.7(intron)
183	185	chr11	75768948	+	G	T	No_sample_ID	Non-Coding								1		0																							0	5' UTR	DGAT2	ENST00000228027.11(5' UTR),ENST00000376262.7(5' UTR)
184	186	chr11	75795398	+	C	G	No_sample_ID	Non-Coding								1		0																							0	intron	DGAT2	ENST00000228027.11(intron),ENST00000376262.7(intron)
185	187	chr11	75799520	+	A	G	No_sample_ID	Non-Coding								1		0																			LINE	L2	L2c		0	intron	DGAT2	ENST00000228027.11(intron),ENST00000376262.7(intron)
186	188	chr11	75781657	+	A	G	No_sample_ID	Non-Coding								1		0																							0	intron	DGAT2	ENST00000228027.11(intron),ENST00000376262.7(intron)
187	189	chr11	75784217	+	C	T	No_sample_ID	Non-Coding								1		0																							0	intron	DGAT2	ENST00000228027.11(intron),ENST00000376262.7(intron)
188	190	chr11	75768787	+	G	A	No_sample_ID	Non-Coding								1		0																							0	5' UTR	DGAT2	ENST00000228027.11(5' UTR),ENST00000376262.7(5' UTR)
189	191	chr11	75795387	+	T	A	No_sample_ID	Non-Coding								1		0																							0	intron	DGAT2	ENST00000228027.11(intron),ENST00000376262.7(intron)
190	192	chr11	75781046	+	A	G	No_sample_ID	Non-Coding								1		0																			LINE	L2	L2b		0	intron	DGAT2	ENST00000228027.11(intron),ENST00000376262.7(intron)
191	193	chr11	75778438	+	T	G	No_sample_ID	Non-Coding								1		0																							0	intron	DGAT2	ENST00000228027.11(intron),ENST00000376262.7(intron)
193	195	chr11	75781467	+	G	A	No_sample_ID	Non-Coding								1		0																							0	intron	DGAT2	ENST00000228027.11(intron),ENST00000376262.7(intron)
195	197	chr11	75792207	+	C	A	No_sample_ID	Non-Coding								1		0																							0	intron	DGAT2	ENST00000228027.11(intron),ENST00000376262.7(intron)
196	198	chr11	75797089	+	G	A	No_sample_ID	Non-Coding								1		0																							0	intron	DGAT2	ENST00000228027.11(intron),ENST00000376262.7(intron)
198	200	chr11	75799858	+	T	C	No_sample_ID	Non-Coding								1		0																			SINE	Alu	AluJb		0	intron	DGAT2	ENST00000228027.11(intron),ENST00000376262.7(intron)
199	201	chr11	75771367	+	C	G	No_sample_ID	Non-Coding								1		0																							0	intron	DGAT2	ENST00000228027.11(intron),ENST00000376262.7(intron)
200	202	chr11	75797119	+	A	T	No_sample_ID	Non-Coding								1		0																							0	intron	DGAT2	ENST00000228027.11(intron),ENST00000376262.7(intron)
201	203	chr11	75789770	+	G	T	No_sample_ID	Non-Coding								1		0																							0	intron	DGAT2	ENST00000376262.7(intron),ENST00000228027.11(intron)
202	204	chr11	75775986	+	C	T	No_sample_ID	Non-Coding								1		0																							0	intron	DGAT2	ENST00000228027.11(intron),ENST00000376262.7(intron)
204	206	chr11	75796955	+	G	C	No_sample_ID	Non-Coding								1		0																			SINE	MIR	MIRb		0	intron	DGAT2	ENST00000228027.11(intron),ENST00000376262.7(intron)
205	207	chr11	75792419	+	A	G	No_sample_ID	Non-Coding								1		0	3.25246e-05	0.000115234																					0	intron	DGAT2	ENST00000228027.11(intron),ENST00000376262.7(intron)
206	208	chr11	75769830	+	A	G	No_sample_ID	Non-Coding								1		0																							0	intron	DGAT2	ENST00000228027.11(intron),ENST00000376262.7(intron)
207	209	chr11	75776035	+	A	T	No_sample_ID	Non-Coding								1		0																							0	intron	DGAT2	ENST00000228027.11(intron),ENST00000376262.7(intron)
208	210	chr11	75778185	+	A	G	No_sample_ID	Non-Coding								1	rs150483551	0	6.50111e-05				0.00123305																		0.000599042	intron	DGAT2	ENST00000228027.11(intron),ENST00000376262.7(intron)
209	211	chr11	75777794	+	T	G	No_sample_ID	Non-Coding								1		0																							0	intron	DGAT2	ENST00000228027.11(intron),ENST00000376262.7(intron)
210	212	chr11	75781699	+	G	A	No_sample_ID	Non-Coding								1		0																							0	intron	DGAT2	ENST00000228027.11(intron),ENST00000376262.7(intron)
211	213	chr11	75774226	+	G	T	No_sample_ID	Non-Coding								1		0																			SINE	MIR	MIR3		0	intron	DGAT2	ENST00000228027.11(intron),ENST00000376262.7(intron)
212	214	chr11	75780878	+	A	G	No_sample_ID	Non-Coding								1	rs369026337	0	3.2306e-05							0.00101833															0	intron	DGAT2	ENST00000228027.11(intron),ENST00000376262.7(intron)
213	215	chr11	75799858	+	T	C	No_sample_ID	Non-Coding								1		0																			SINE	Alu	AluJb		0	intron	DGAT2	ENST00000228027.11(intron),ENST00000376262.7(intron)
214	216	chr11	75797089	+	G	A	No_sample_ID	Non-Coding								1		0																							0	intron	DGAT2	ENST00000228027.11(intron),ENST00000376262.7(intron)
215	217	chr11	75780023	+	C	-	No_sample_ID	Non-Coding								1		0																							0	intron	DGAT2	ENST00000228027.11(intron),ENST00000376262.7(intron)
216	218	chr11	75794026	+	A	G	No_sample_ID	Non-Coding								1		0																							0	intron	DGAT2	ENST00000228027.11(intron),ENST00000376262.7(intron)
218	220	chr11	75799618	+	T	A	No_sample_ID	Non-Coding								1	rs556638689	0	0.000229433	0.000461681					0.000203915												SINE	Alu	AluJb		0.000399361	intron	DGAT2	ENST00000228027.11(intron),ENST00000376262.7(intron)
219	221	chr11	75799643	+	T	G	No_sample_ID	Non-Coding								1		0																			SINE	Alu	AluJb		0	intron	DGAT2	ENST00000228027.11(intron),ENST00000376262.7(intron)
220	222	chr11	75768861	+	C	T	No_sample_ID	Non-Coding								1		0																							0	5' UTR	DGAT2	ENST00000228027.11(5' UTR),ENST00000376262.7(5' UTR)
221	223	chr11	75775863	+	C	T	No_sample_ID	Non-Coding								1		0																							0	intron	DGAT2	ENST00000228027.11(intron),ENST00000376262.7(intron)
222	224	chr11	75778070	+	G	C	No_sample_ID	Non-Coding								1		0																			LINE	L2	L2a		0	intron	DGAT2	ENST00000228027.11(intron),ENST00000376262.7(intron)
223	225	chr11	75790341	+	T	G	No_sample_ID	Non-Coding								1		0																							0	intron	DGAT2	ENST00000228027.11(intron),ENST00000376262.7(intron)
224	226	chr11	75797122	+	G	T	No_sample_ID	Non-Coding								1		0																							0	intron	DGAT2	ENST00000228027.11(intron),ENST00000376262.7(intron)
226	228	chr11	75781527	+	C	G	No_sample_ID	Non-Coding								1		0																							0	intron	DGAT2	ENST00000228027.11(intron),ENST00000376262.7(intron)
228	230	chr11	75769589	+	G	T	No_sample_ID	Non-Coding								1		0																							0	intron	DGAT2	ENST00000228027.11(intron),ENST00000376262.7(intron)
229	231	chr11	75789994	+	C	A	No_sample_ID	Non-Coding								1		0																							0	intron	DGAT2	ENST00000376262.7(intron),ENST00000228027.11(intron)
236	238	chr11	75800527	+	T	C	No_sample_ID	Non-Coding								1	rs3060	0.276401	0.147188	0.478213	0.116038	0.11676	0.268594	0.0874792	0.0962771	0.119182	0.124158	190609065200,203395365201,203395365202,203831465203,206865655204,218293885205,222106265206,222106265207,235855526279153,233880026279154	19060906,20339536,20339536,20383146,20686565,21829388,22210626,22210626,23585552,23388002	HDL cholesterol(0.0085),Total cholesterol(0.0050),HDL cholesterol(0.0077),Serum creatinine(0.0035),HDL cholesterol(0.0012),Gene expression of DGAT2 in blood(0.0000),Age at death with kuru exposure(0.0131),Sporadic Creutzfeldt-Jakob disease(0.0398),Primary rhegmatogenous retinal detachment(0.0451),Mitral annular calcium(0.0406)											0.260184	3' UTR	DGAT2	ENST00000228027.11(3' UTR),ENST00000376262.7(3' UTR)
237	239	chr11	75800870	+	C	T	No_sample_ID	Non-Coding								1		0																							0	3' UTR	DGAT2	ENST00000228027.11(3' UTR),ENST00000376262.7(3' UTR)
243	245	chr11	75796189	+	A	C	No_sample_ID	Non-Coding								1	rs12222542	0	0.202116	0.432573	0.114558	0.129139	0.22665	0.077695	0.107062	0.109407		190609065373291,203395365373292,203395365373293,203831465373294,206865655373295,206865655373296,233880028482731	19060906,20339536,20339536,20383146,20686565,20686565,23388002	HDL cholesterol(0.0073),Total cholesterol(0.0038),HDL cholesterol(0.0096),Serum creatinine(0.0042),HDL cholesterol(0.0014),Triglycerides(0.0471),Mitral annular calcium(0.0394)											0.234225	intron	DGAT2	ENST00000228027.11(intron),ENST00000376262.7(intron)
244	246	chr11	75790162	+	C	G	No_sample_ID	Non-Coding								1	rs10899123	0.255484	0.13808	0.436125	0.112555	0.11636	0.231891	0.0807857	0.0951729	0.112748	0.112061	190609064779865,203395364779866,203395364779867,203831464779868,206865654779869,206865654779870,206865654779871,233880028232662	19060906,20339536,20339536,20383146,20686565,20686565,20686565,23388002	HDL cholesterol(0.0072),Total cholesterol(0.0037),HDL cholesterol(0.0104),Serum creatinine(0.0086),HDL cholesterol(0.0015),Triglycerides(0.0357),Total cholesterol(0.0483),Mitral annular calcium(0.0394)											0.234225	intron	DGAT2	ENST00000376262.7(intron),ENST00000228027.11(intron)
245	247	chr11	75784926	+	C	A	No_sample_ID	Non-Coding								1		0																							0	intron	DGAT2	ENST00000376262.7(intron),ENST00000228027.11(intron)
249	251	chr11	75787839	+	A	G	No_sample_ID	Non-Coding								1		0																							0	intron	DGAT2	ENST00000376262.7(intron),ENST00000228027.11(intron)
252	254	chr11	75797359	+	A	-	No_sample_ID	Non-Coding								1		0																							0	intron	DGAT2	ENST00000228027.11(intron),ENST00000376262.7(intron)
253	255	chr11	75797359	+	A	-	No_sample_ID	Non-Coding								1		0																							0	intron	DGAT2	ENST00000228027.11(intron),ENST00000376262.7(intron)
257	259	chr11	75772610	+	C	T	No_sample_ID	Non-Coding								1		0																			LINE	L2	L2a		0	intron	DGAT2	ENST00000228027.11(intron),ENST00000376262.7(intron)
258	260	chr11	75785019	+	T	A	No_sample_ID	Non-Coding								1		0																			SINE	MIR	MIRb		0	intron	DGAT2	ENST00000376262.7(intron),ENST00000228027.11(intron)
263	265	chr11	75775076	+	C	T	No_sample_ID	Non-Coding								1		0																							0	intron	DGAT2	ENST00000228027.11(intron),ENST00000376262.7(intron)
264	266	chr11	75781924	+	G	A	No_sample_ID	Non-Coding								1		0																							0	intron	DGAT2	ENST00000228027.11(intron),ENST00000376262.7(intron)
265	267	chr11	75799619	+	T	A	No_sample_ID	Non-Coding								1		0	0.000163591	0.000345861					6.78702e-05	0.00104167											SINE	Alu	AluJb		0	intron	DGAT2	ENST00000228027.11(intron),ENST00000376262.7(intron)
266	268	chr11	75776423	+	C	T	No_sample_ID	Non-Coding								1	rs746868288	0	0.000129467	0.000114969					0.000200374																0	intron	DGAT2	ENST00000228027.11(intron),ENST00000376262.7(intron)
267	269	chr11	75799361	+	A	T	No_sample_ID	Non-Coding								1		0																			LINE	L2	L2c		0	intron	DGAT2	ENST00000228027.11(intron),ENST00000376262.7(intron)
268	270	chr11	75776423	+	C	T	No_sample_ID	Non-Coding								1	rs746868288	0	0.000129467	0.000114969					0.000200374																0	intron	DGAT2	ENST00000228027.11(intron),ENST00000376262.7(intron)
269	271	chr11	75773504	+	A	T	No_sample_ID	Non-Coding								1		0																							0	intron	DGAT2	ENST00000228027.11(intron),ENST00000376262.7(intron)
270	272	chr11	75772508	+	G	T	No_sample_ID	Non-Coding								1		0																			LINE	L2	L2a		0	intron	DGAT2	ENST00000228027.11(intron),ENST00000376262.7(intron)
271	273	chr11	75792183	+	C	G	No_sample_ID	Non-Coding								1		0																							0	intron	DGAT2	ENST00000228027.11(intron),ENST00000376262.7(intron)
272	274	chr11	75776423	+	C	T	No_sample_ID	Non-Coding								1	rs746868288	0	0.000129467	0.000114969					0.000200374																0	intron	DGAT2	ENST00000228027.11(intron),ENST00000376262.7(intron)
273	275	chr11	75775563	+	G	A	No_sample_ID	Non-Coding								1		0																							0	intron	DGAT2	ENST00000228027.11(intron),ENST00000376262.7(intron)
274	276	chr11	75799559	+	G	T	No_sample_ID	Non-Coding								1		0																							0	intron	DGAT2	ENST00000228027.11(intron),ENST00000376262.7(intron)
277	279	chr11	75797401	+	C	T	No_sample_ID	Non-Coding								1		0																							0	intron	DGAT2	ENST00000228027.11(intron),ENST00000376262.7(intron)
278	280	chr11	75795707	+	A	G	No_sample_ID	Non-Coding								1		0																							0	intron	DGAT2	ENST00000228027.11(intron),ENST00000376262.7(intron)
280	282	chr11	75799360	+	G	T	No_sample_ID	Non-Coding								1		0																			LINE	L2	L2c		0	intron	DGAT2	ENST00000228027.11(intron),ENST00000376262.7(intron)
281	283	chr11	75789808	+	G	C	No_sample_ID	Non-Coding								1		0																							0	intron	DGAT2	ENST00000376262.7(intron),ENST00000228027.11(intron)
282	284	chr11	75775059	+	C	G	No_sample_ID	Non-Coding								1		0																							0	intron	DGAT2	ENST00000228027.11(intron),ENST00000376262.7(intron)
283	285	chr11	75794924	+	C	G	No_sample_ID	Non-Coding								1		0																			Simple_repeat	Simple_repeat	(TCCCC)n		0	intron	DGAT2	ENST00000228027.11(intron),ENST00000376262.7(intron)
285	287	chr11	75770959	+	C	A	No_sample_ID	Non-Coding								1		0																							0	intron	DGAT2	ENST00000228027.11(intron),ENST00000376262.7(intron)
286	288	chr11	75775563	+	G	A	No_sample_ID	Non-Coding								1		0																							0	intron	DGAT2	ENST00000228027.11(intron),ENST00000376262.7(intron)
287	289	chr11	75801250	+	G	C	No_sample_ID	Non-Coding								1		0																							0	3' UTR	DGAT2	ENST00000228027.11(3' UTR),ENST00000376262.7(3' UTR)
288	290	chr11	75799626	+	A	T	No_sample_ID	Non-Coding								1	rs867868482	0	0.024047	0.0408753	0.0056338	0.0120968		0.0427666	0.0151834	0.0161765											SINE	Alu	AluJb		0	intron	DGAT2	ENST00000228027.11(intron),ENST00000376262.7(intron)
289	291	chr11	75800918	+	C	G	No_sample_ID	Non-Coding								1		0																							0	3' UTR	DGAT2	ENST00000228027.11(3' UTR),ENST00000376262.7(3' UTR)
290	292	chr11	75796003	+	G	A	No_sample_ID	Non-Coding								1		0																			LINE	L2	L2		0	intron	DGAT2	ENST00000228027.11(intron),ENST00000376262.7(intron)
291	293	chr11	75782132	+	C	T	No_sample_ID	Non-Coding								1		0	3.23185e-05	0.000114679																					0	intron	DGAT2	ENST00000228027.11(intron),ENST00000376262.7(intron)
292	294	chr11	75788552	+	G	T	No_sample_ID	Non-Coding								1		0																							0	intron	DGAT2	ENST00000376262.7(intron),ENST00000228027.11(intron)
293	295	chr11	75789263	+	C	T	No_sample_ID	Non-Coding								1		0																			SINE	Alu	AluJo		0	intron	DGAT2	ENST00000376262.7(intron),ENST00000228027.11(intron)
294	296	chr11	75782132	+	C	T	No_sample_ID	Non-Coding								1		0	3.23185e-05	0.000114679																					0	intron	DGAT2	ENST00000228027.11(intron),ENST00000376262.7(intron)
295	297	chr11	75779733	+	C	T	No_sample_ID	Non-Coding								1		0																							0	intron	DGAT2	ENST00000228027.11(intron),ENST00000376262.7(intron)
296	298	chr11	75769363	+	G	T	No_sample_ID	Non-Coding								1		0																							0	intron	DGAT2	ENST00000228027.11(intron),ENST00000376262.7(intron)
297	299	chr11	75781566	+	C	T	No_sample_ID	Non-Coding								1		0																							0	intron	DGAT2	ENST00000228027.11(intron),ENST00000376262.7(intron)
298	300	chr11	75781246	+	T	C	No_sample_ID	Non-Coding								1		0	3.22851e-05						6.66223e-05												LTR	ERVL-MaLR	MLT1K		0	intron	DGAT2	ENST00000228027.11(intron),ENST00000376262.7(intron)
299	301	chr11	75782132	+	C	T	No_sample_ID	Non-Coding								1		0	3.23185e-05	0.000114679																					0	intron	DGAT2	ENST00000228027.11(intron),ENST00000376262.7(intron)
300	302	chr11	75778375	+	C	G	No_sample_ID	Non-Coding								1		0																							0	intron	DGAT2	ENST00000228027.11(intron),ENST00000376262.7(intron)
301	303	chr11	75773689	+	C	A	No_sample_ID	Non-Coding								1		0																							0	intron	DGAT2	ENST00000228027.11(intron),ENST00000376262.7(intron)
302	304	chr11	75778583	+	G	A	No_sample_ID	Non-Coding								1		0																			SINE	Alu	AluY		0	intron	DGAT2	ENST00000228027.11(intron),ENST00000376262.7(intron)
303	305	chr11	75797525	+	G	A	No_sample_ID	Non-Coding								1		0																							0	intron	DGAT2	ENST00000228027.11(intron),ENST00000376262.7(intron)
304	306	chr11	75781246	+	T	C	No_sample_ID	Non-Coding								1		0	3.22851e-05						6.66223e-05												LTR	ERVL-MaLR	MLT1K		0	intron	DGAT2	ENST00000228027.11(intron),ENST00000376262.7(intron)
305	307	chr11	75785817	+	G	T	No_sample_ID	Non-Coding								1		0																							0	intron	DGAT2	ENST00000376262.7(intron),ENST00000228027.11(intron)
307	309	chr11	75772999	+	C	G	No_sample_ID	Non-Coding								1		0																			SINE	Alu	AluSz		0	intron	DGAT2	ENST00000228027.11(intron),ENST00000376262.7(intron)
309	311	chr11	75792675	+	G	A	No_sample_ID	Non-Coding								1		0																							0	intron	DGAT2	ENST00000228027.11(intron),ENST00000376262.7(intron)
310	312	chr11	75775102	+	G	A	No_sample_ID	Non-Coding								1	rs762336188	0	3.22956e-05						6.66844e-05																0	intron	DGAT2	ENST00000228027.11(intron),ENST00000376262.7(intron)
311	313	chr11	75798634	+	A	G	No_sample_ID	Non-Coding								1		0																							0	intron	DGAT2	ENST00000228027.11(intron),ENST00000376262.7(intron)
312	314	chr11	75794870	+	C	T	No_sample_ID	Non-Coding								1		0																							0	intron	DGAT2	ENST00000228027.11(intron),ENST00000376262.7(intron)
315	317	chr11	75781866	+	G	A	No_sample_ID	Non-Coding								1		0																			SINE	MIR	MIR3		0	intron	DGAT2	ENST00000228027.11(intron),ENST00000376262.7(intron)
316	318	chr11	75794190	+	C	G	No_sample_ID	Non-Coding								1		0																							0	intron	DGAT2	ENST00000228027.11(intron),ENST00000376262.7(intron)
318	320	chr11	75786661	+	G	A	No_sample_ID	Non-Coding								1		0																							0	intron	DGAT2	ENST00000376262.7(intron),ENST00000228027.11(intron)
319	321	chr11	75790653	+	C	T	No_sample_ID	Non-Coding								1		0	3.22977e-05	0.000114679																					0	intron	DGAT2	ENST00000228027.11(intron),ENST00000376262.7(intron)
355	357	chr11	75790152	+	C	T	No_sample_ID	Non-Coding								1		0	4.095e-06				5.80181e-05																		0	intron	DGAT2	ENST00000376262.7(intron),ENST00000228027.11(intron)
361	363	chr11	75797117	+	C	A	No_sample_ID	Non-Coding								1		0																							0	intron	DGAT2	ENST00000228027.11(intron),ENST00000376262.7(intron)
362	364	chr11	75790492	+	C	T	No_sample_ID	Non-Coding								1		0																							0	intron	DGAT2	ENST00000228027.11(intron),ENST00000376262.7(intron)
363	365	chr11	75768954	+	C	T	No_sample_ID	Non-Coding								1		0																							0	5' UTR	DGAT2	ENST00000228027.11(5' UTR),ENST00000376262.7(5' UTR)
364	366	chr11	75797359	+	A	-	No_sample_ID	Non-Coding								1		0																							0	intron	DGAT2	ENST00000228027.11(intron),ENST00000376262.7(intron)
367	369	chr11	75800524	+	C	A	No_sample_ID	Non-Coding								1		0																							0	3' UTR	DGAT2	ENST00000228027.11(3' UTR),ENST00000376262.7(3' UTR)
368	370	chr11	75797359	+	A	-	No_sample_ID	Non-Coding								1		0																							0	intron	DGAT2	ENST00000228027.11(intron),ENST00000376262.7(intron)
371	373	chr11	75768969	+	C	T	No_sample_ID	Non-Coding								1	rs774658827	0																							0	5' UTR	DGAT2	ENST00000228027.11(5' UTR),ENST00000376262.7(5' UTR)
374	376	chr11	75797359	+	A	-	No_sample_ID	Non-Coding								1		0																							0	intron	DGAT2	ENST00000228027.11(intron),ENST00000376262.7(intron)
376	378	chr11	75797359	+	A	-	No_sample_ID	Non-Coding								1		0																							0	intron	DGAT2	ENST00000228027.11(intron),ENST00000376262.7(intron)
377	379	chr11	75769181	+	G	A	No_sample_ID	Non-Coding								1		0																							0	intron	DGAT2	ENST00000228027.11(intron),ENST00000376262.7(intron)
384	386	chr11	75770891	+	G	T	No_sample_ID	Non-Coding								1		0																							0	intron	DGAT2	ENST00000228027.11(intron),ENST00000376262.7(intron)

## Sheet: Gene Level Analysis
Gene Level Annotation Report
2021-05-16 21:45:02.701308
CRAVAT version: hybrid
Analysis done at http://www.cravat.us.
Job Id: petreaca_1_20210516_174440
Input file: manual_input.txt
This report shows analysis results at gene level.
The composite p-value (Stouffer's combined p-value) and composite FDR of a gene show how probable it is to get the same p-value distribution for the gene as that obtained from the input variants by chance.
hg38 genomic.
Other
For more information on CRAVAT, visit http://www.cravat.us.
HUGO symbol	Number of variants	Sequence ontology	CGC driver class	CGC inheritance	CGC tumor types somatic	CGC tumor types germline	ClinVar disease identifier	ClinVar XRef	Occurrences in COSMIC	COSMIC gene count (tissue)	Number of samples with gene mutated	CHASM gene score	CHASM gene p-value	CHASM gene FDR	VEST gene score (non-silent)	VEST gene p-value	VEST gene FDR	Protein 3D gene	Has a mutation in a TCGA Mutation Cluster	NCI pathway hits	NCI pathway IDs	NCI pathway names	TARGET	CGL driver class
DGAT2	186	FD							85	upper_aerodigestive_tract(4);cervix(1);large_intestine(7);stomach(4);haematopoietic_and_lymphoid_tissue(3);biliary_tract(1);endometrium(9);lung(7);breast(3);skin(19);oesophagus(3);NS(3);prostate(2);bone(1);kidney(10);liver(8)	1	0.716	5.15741e-11	1	0.99	2.73718e-47	1	../MuPIT_Interactive?gm=chr11:75790217,chr11:75796360,chr11:75796386,chr11:75796388,chr11:75790703,chr11:75790696,chr11:75784732,chr11:75790702,chr11:75796336,chr11:75790679,chr11:75790723,chr11:75790260,chr11:75796398,chr11:75784737,chr11:75784707,chr11:75784735,chr11:75796362,chr11:75790236,chr11:75790661,chr11:75790678,chr11:75790708,chr11:75790200

## Sheet: Input Errors
Input Errors Report
2021-05-16 21:45:02.700882
CRAVAT version: hybrid
Analysis done at http://www.cravat.us.
Job Id: petreaca_1_20210516_174440
Input file: manual_input.txt
This report shows errors that occurred in the input.
Input coordinate: hg38 genomic.
CHASM classifier: Other
For more information on CRAVAT, visit http://www.cravat.us.
Input line number	Input line UID	Gene	Error	Input Line
No Data

## Sheet: Mapped on Table2 diagram
Sample_ID	Cancer_Type	Chromosome	Start_Position	End_Position	Reference_Allele	Variant_Allele
1	CNS	11	75796532	75796532	G	T
2	Endometrium	11	75796386	75796386	A	G
3	Large Intestine	11	75797299	75797299	G	A
4	Upper Aerodigestive Tract	11	75797250	75797250	G	C
5	Upper Aerodigestive Tract	11	75798358	75798358	T	C
6	Endometrium	11	75798402	75798402	C	T
7	Pancreas	11	75797307	75797307	T	G
8	Lung	11	75797304	75797304	G	T
9	Endometrium	11	75796488	75796488	G	A
10	Soft Tissue	11	75798250	75798250	C	T
11	Kidney	11	75798369	75798369	G	C
12	Liver	11	75797323	75797323	T	G
13	Haematophoietic and Lymphoid	11	75796388	75796388	G	A
14	Endometrium	11	75797167	75797167	C	A
15	Skin	11	75790661	75790661	G	A
16	Lung	11	75796512	75796512	G	A
17	Lung	11	75797245	75797245	C	T
18	Lung	11	75797256	75797256	C	G
19	Skin	11	75790236	75790236	G	T
20	Skin	11	75796362	75796362	A	G
21	Lung	11	75797331	75797331	G	C
22	Prostate	11	75796398	75796398	G	A
23	Lung	11	75790723	75790723	C	T
24	Liver	11	75797254	75797254	C	G
25	Large Interstine	11	75796336	75796336	G	T
26	Skin	11	75797175	75797175	C	T
27	CNS	11	75798345	75798345	G	A
28	Stomach	11	75790678	75790678	T	C
29	Skin	11	75797166	75797166	C	T
30	Kidney, Large Intestine	11	75797188	75797188	A	T
31	Stomach	11	75797205	75797205	A	T
32	Skin	11	75798298	75798298	C	T
33	Haematopoietic and Lymphoid	11	75798307	75798307	G	A
34	Stomach	11	75798306	75798306	C	T
35	Esophagus	11	75790719	75790719	C	G
36	Skin	11	75796464	75796464	G	T
37	Skin	11	75790711	75790711	C	T
