# Supplementary material for: Comprehensive Genetic Analysis of DGAT2 Mutations and Gene Expression Patterns in Human Cancers
Source: Biology (Basel). 2021 Jul 26;10(8):714. doi: 10.3390/biology10080714 (PMC8389207; doi:10.3390/biology10080714)
Supplement: Supplementary file 1 [file biology-10-00714-s001.zip › Supplementary Table 4.xlsx]

## Sheet: Sheet1
Supplementary Table 4. Expression data for TCGA samples.
Sample ID	ID_Study	Expression	Mutation
TCGA-AD-A5EJ-01	COSU376	-1.366	p.V132M
TCGA-AA-3845-01	COSU376	-1.205	p.T57=
TCGA-24-2298-01	COSU331	-1.168	p.G36V
TCGA-B5-A1MX-01	COSU419	-1.091	p.A310T
TCGA-AA-3977-01	COSU376	-1.056	p.K146N
TCGA-FW-A3R5-06	COSU540	-1.008	p.P215S
TCGA-FW-A3R5-06	COSU540	-1.008	p.F290=
TCGA-AP-A059-01	COSU419	-0.98	p.P215H
TCGA-E6-A1M0-01	COSU419	-0.969	c.*100G>T
TCGA-DD-A4NQ-01	COSU628	-0.968	p.G326=
TCGA-AP-A0LM-01	COSU419	-0.963	p.H163R
TCGA-D3-A5GO-06	COSU540	-0.925	p.R137*
TCGA-B5-A11H-01	COSU419	-0.885	p.S294=
TCGA-DD-A1EA-01	COSU628	-0.858	p.A242=
TCGA-B5-A0JY-01	COSU419	-0.825	p.K227N
TCGA-AJ-A3EK-01	COSU419	-0.791	p.G197D
TCGA-AJ-A3EK-01	COSU419	-0.791	c.*134T>C
TCGA-CN-6010-01	COSU627	-0.791	p.Q51K
TCGA-56-1622-01	COSU418	-0.753	p.R297L
TCGA-NC-A5HP-01	COSU418	-0.728	p.E19D
TCGA-BG-A222-01	COSU419	-0.715	p.P380=
TCGA-VS-A9UJ-01	COSU415	-0.709	p.G250=
TCGA-AP-A1E0-01	COSU419	-0.678	c.*61A>C
TCGA-AP-A1E0-01	COSU419	-0.678	c.*374C>A
TCGA-AP-A1E0-01	COSU419	-0.678	c.*363G>A
TCGA-BS-A0VI-01	COSU419	-0.664	p.S175G
TCGA-43-2578-01	COSU418	-0.66	p.A241V
TCGA-25-1326-01	COSU331	-0.648	p.P215=
TCGA-CQ-5327-01	COSU627	-0.647	p.E243Q
TCGA-FB-A7DR-01	COSU629	-0.629	p.F262V
TCGA-DA-A3F8-06	COSU540	-0.624	p.W100L
TCGA-85-6561-01	COSU418	-0.615	p.G261C
TCGA-BR-8591-01	COSU541	-0.553	c.-23C>T
TCGA-BR-8591-01	COSU541	-0.553	p.F377=
TCGA-DS-A1OB-01	COSU415	-0.531	p.D272H
TCGA-ER-A19B-06	COSU540	-0.495	p.L379=
TCGA-EE-A2GI-06	COSU540	-0.474	p.I236=
TCGA-AJ-A3BG-01	COSU419	-0.473	p.A7T
TCGA-D9-A1X3-06	COSU540	-0.468	p.P345H
TCGA-BG-A18B-01	COSU419	-0.451	p.P329S
TCGA-DI-A1BU-01	COSU419	-0.42	c.*627A>G
TCGA-DX-A6YV-01	COSU635	-0.414	p.D21=
TCGA-90-A4EE-01	COSU418	-0.408	p.E283*
TCGA-AX-A2HD-01	COSU419	-0.402	p.H163Pfs*81
TCGA-K1-A3PN-01	COSU635	-0.402	p.S278F
TCGA-EE-A3AC-06	COSU540	-0.382	p.I46=
TCGA-20-1682-01	COSU331	-0.375	p.T108I
TCGA-B5-A11N-01	COSU419	-0.37	p.D52N
TCGA-CV-7415-01	COSU627	-0.367	p.R200=
TCGA-FS-A1ZK-06	COSU540	-0.36	p.I289M
TCGA-FS-A1ZK-06	COSU540	-0.36	p.Q143*
TCGA-AG-3892-01	COSU375	-0.352	p.R268C
TCGA-YD-A9TB-06	COSU540	-0.328	p.F309=
TCGA-D3-A3C6-06	COSU540	-0.309	p.P345H
TCGA-BF-AAP1-01	COSU540	-0.293	p.S321F
TCGA-AA-3984-01	COSU376	-0.291	p.F370=
TCGA-EO-A3AU-01	COSU419	-0.226	c.*500C>T
TCGA-AB-2840-03	COSU377	-0.208	p.S230=
TCGA-AX-A05Z-01	COSU419	-0.169	p.E177K
TCGA-FS-A1ZG-06	COSU540	-0.166	p.R200=
TCGA-UF-A719-01	COSU627	-0.106	p.F314S
TCGA-D3-A8GI-06	COSU540	0.145	p.N155S
TCGA-FR-A726-01	COSU540	0.241	p.L81F
TCGA-FR-A726-01	COSU540	0.241	p.F80=
TCGA-FR-A726-01	COSU540	0.241	p.F80Y
TCGA-EE-A2MQ-06	COSU540	0.244	p.I313=
TCGA-AA-3655-01	COSU376	0.307	p.D323N
TCGA-D3-A2JB-06	COSU540	0.324	p.R39K
TCGA-ZF-A9RC-01	COSU413	0.413	p.L319=
TCGA-4B-A93V-01	COSU417	0.461	p.A193S
TCGA-B6-A0IK-01	COSU414	0.512	p.E291K
TCGA-3N-A9WC-06	COSU540	0.573	p.R189L
TCGA-3N-A9WC-06	COSU540	0.573	p.R189=
TCGA-13-0916-01	COSU331	0.594	p.P215=
TCGA-WE-AAA3-06	COSU540	0.608	p.F377=
TCGA-DF-A2KV-01	COSU419	0.724	p.R154S
TCGA-D1-A16X-01	COSU419	0.76	p.D371G
TCGA-KQ-A41N-01	COSU413	0.791	p.E15*
TCGA-AX-A063-01	COSU419	0.846	p.Y358H
TCGA-E2-A574-01	COSU414	1.064	c.635-2A>T
TCGA-EK-A2R8-01	COSU415	1.138	p.E35Q
TCGA-63-A5MP-01	COSU418	1.203	p.R205K
TCGA-AB-2826-03	COSU377	1.519	p.G164S
TCGA-AA-A02K-01	COSU376	1.552	p.F290=
TCGA-AX-A05Y-01	COSU419	1.6	p.F377=
TCGA-EE-A3AA-06	COSU540	1.681	p.R200=
TCGA-BF-A1Q0-01	COSU540	2.221	p.G120D
TCGA-DK-A2I1-01	COSU413	2.335	p.P275=
TCGA-18-3409-01	COSU418	2.583	p.P141S
TCGA-D1-A17B-01	COSU419	2.706	p.R189W
TCGA-GF-A3OT-06	COSU540	3.292	p.R218W
TCGA-68-8251-01	COSU418	3.368	p.W40*
TCGA-XK-AAIW-01	COSU435	3.647	p.G167D
TCGA-AB-2833-03	COSU377	4.978	c.*27A>G
TCGA-E2-A1LK-01	COSU414	5.195	p.I94V
TCGA-EY-A210-01	COSU419	6.743	c.*556A>T
TCGA-16-0850-01	N/A		p.P380L
TCGA-28-5211-01	N/A		p.G212C
TCGA-BQ-5885-01	N/A		p.P333=
TCGA-HU-A4GQ-01	N/A		p.W126R
TCGA-P4-A5E7-01	N/A		p.G318R
TCGA-R5-A7ZI-01	N/A		p.F136V
TCGA-VQ-A94U-01	N/A		c.-38C>T
