# Supplementary material for: Comprehensive Genetic Analysis of DGAT2 Mutations and Gene Expression Patterns in Human Cancers
Source: Biology (Basel). 2021 Jul 26;10(8):714. doi: 10.3390/biology10080714 (PMC8389207; doi:10.3390/biology10080714)
Supplement: Supplementary file 1 [file biology-10-00714-s001.zip › Supplementary Table 5.xlsx]

## Sheet: Conan_tableviewSat Mar 6 19 51 
Supplementary Table 5. DGAT2 expression profiles in copy number variants.
SAMPLE ID	TISSUE	TOTAL_COPY_NUMBER	CLASSIFICATION	Z-value
TCGA-25-2392-01	ovary	9	AMP	-0.655
TCGA-2G-AAHN-01	testis	0	HD	n/a
TCGA-5T-A9QA-01	breast	13	AMP	-0.613
TCGA-61-2012-01	ovary	10	AMP	1.545
TCGA-A7-A4SB-01	breast	49	AMP	1.295
TCGA-CV-5973-01	upper_aerodigestive_tract	9	AMP	3.052
TCGA-CV-7423-01	upper_aerodigestive_tract	9	AMP	3.051
TCGA-K4-A3WV-01	urinary_tract	10	AMP	0.24
TCGA-L5-A8NS-01	oesophagus	9	AMP	n/a
TCGA-L5-A8NU-01	oesophagus	0	HD	-0.097
TCGA-LN-A7HZ-01	oesophagus	12	AMP	-0.25
TCGA-R6-A6XQ-01	oesophagus	10	AMP	3.312
TCGA-VQ-A8PZ-01	stomach	0	HD	n/a
TCGA-XE-AAOL-01	testis	2	LOH	n/a
TCGA-XT-AASU-01	pleura	0	HD	n/a
TCGA-A2-A0EW-01	breast	11	AMP	1.867
TCGA-A8-A086-01	breast	8	AMP	1.28
TCGA-B6-A0RL-01	breast	16	AMP	1.589
TCGA-BH-A0BD-01	breast	17	AMP	1.969
TCGA-C8-A12Y-01	breast	15	AMP	0.295
TCGA-DA-A95Y-06	skin	14	AMP	0.528
TCGA-DK-A3IM-01	urinary_tract	9	AMP	0.18
TCGA-DQ-7594-01	upper_aerodigestive_tract	0	HD	-0.637
TCGA-DX-AB3B-01	soft_tissue	0	HD	0.008
TCGA-ER-A3EV-06	skin	14	AMP	2.714
TCGA-K1-A42X-01	soft_tissue	9	AMP	-0.039
TCGA-LN-A4MR-01	oesophagus	9	AMP	-0.989
TCGA-S3-A6ZF-01	breast	9	AMP	-0.396
TCGA-VF-A8A9-01	testis	1	LOH	n/a
TCGA-A1-A0SM-01	breast	18	AMP	-0.42
TCGA-AN-A03Y-01	breast	36	AMP	0.563
TCGA-DQ-7588-01	upper_aerodigestive_tract	10	AMP	-0.807
TCGA-DX-A7ET-01	soft_tissue	2	LOH	-0.232
TCGA-P3-A6T3-01	upper_aerodigestive_tract	10	AMP	2.895
TCGA-R3-A69X-01	urinary_tract	9	AMP	1.22
TCGA-05-4432-01	lung	10	AMP	14.169
TCGA-09-1667-01	ovary	15	AMP	7.004
TCGA-13-1487-01	ovary	5	LOH	n/a
TCGA-3X-AAV9-01	biliary_tract	0	HD	n/a
TCGA-97-7553-01	lung	0	HD	-0.679
TCGA-A2-A0ER-01	breast	25	AMP	-0.702
TCGA-A2-A3KC-01	breast	9	AMP	-0.025
TCGA-A8-A079-01	breast	24	AMP	-0.213
TCGA-BH-A0DG-01	breast	13	AMP	-0.067
TCGA-CQ-A4CD-01	upper_aerodigestive_tract	15	AMP	0.792
TCGA-CV-7432-01	upper_aerodigestive_tract	12	AMP	0.012
TCGA-DX-AB2Q-01	soft_tissue	23	AMP	2.597
TCGA-WE-A8ZN-06	skin	10	AMP	-0.365
TCGA-XX-A899-01	breast	16	AMP	-0.116
TCGA-ZG-A9LS-01	prostate	5	LOH	0.308
TCGA-ZJ-AAXU-01	cervix	0	HD	-0.498
TCGA-61-2087-01	ovary	9	AMP	n/a
TCGA-66-2744-01	lung	12	AMP	0.794
TCGA-A1-A0SJ-01	breast	27	AMP	0.589
TCGA-A7-A3IZ-01	breast	23	AMP	-0.52
TCGA-A8-A091-01	breast	9	AMP	0.095
TCGA-AO-A1KT-01	breast	10	AMP	0.15
TCGA-B5-A1MS-01	endometrium	15	AMP	4.111
TCGA-BR-4366-01	stomach	10	AMP	6.381
TCGA-D7-A6EV-01	stomach	13	AMP	n/a
TCGA-D8-A141-01	breast	0	HD	-0.595
TCGA-SB-A6J6-01	testis	2	LOH	n/a
TCGA-VQ-A925-01	stomach	10	AMP	n/a
TCGA-VR-A8ET-01	oesophagus	0	HD	n/a
TCGA-61-1743-01	ovary	18	AMP	1.236
TCGA-61-2102-01	ovary	2	LOH	-1.103
TCGA-77-8009-01	lung	19	AMP	2.428
TCGA-91-6831-01	lung	9	AMP	2.409
TCGA-AR-A1AP-01	breast	8	AMP	-0.199
TCGA-B1-7332-01	kidney	0	HD	n/a
TCGA-BH-A201-01	breast	8	AMP	-0.347
TCGA-D3-A2JB-06	skin	13	AMP	0.324
TCGA-E2-A15A-01	breast	10	AMP	0.716
TCGA-E9-A247-01	breast	29	AMP	2.24
TCGA-EB-A57M-01	skin	8	AMP	2.745
TCGA-EY-A1GJ-01	endometrium	13	AMP	n/a
TCGA-FP-A8CX-01	stomach	0	HD	n/a
TCGA-RD-A7C1-01	stomach	9	AMP	n/a
TCGA-13-0899-01	ovary	24	AMP	2.765
TCGA-25-1319-01	ovary	12	AMP	1.375
TCGA-25-1627-01	ovary	5	LOH	-0.702
TCGA-36-1580-01	ovary	10	AMP	0.047
TCGA-50-5049-01	lung	0	HD	0.157
TCGA-63-A5MT-01	lung	8	AMP	5.625
TCGA-AC-A4ZE-01	breast	14	AMP	2.813
TCGA-AR-A2LJ-01	breast	35	AMP	1.509
TCGA-BH-A18T-01	breast	12	AMP	7.529
TCGA-D3-A8GB-06	skin	9	AMP	4.292
TCGA-D8-A1X5-01	breast	12	AMP	-0.293
TCGA-D8-A1XF-01	breast	16	AMP	0.798
TCGA-DD-AADV-01	liver	0	HD	0.21
TCGA-E2-A109-01	breast	12	AMP	0.366
TCGA-EJ-7793-01	prostate	0	HD	-0.379
TCGA-NK-A7XE-01	lung	0	HD	-0.122
TCGA-OR-A5L2-01	adrenal_gland	16	AMP	n/a
TCGA-ZR-A9CJ-01	oesophagus	13	AMP	n/a
TCGA-13-0723-01	ovary	30	AMP	n/a
TCGA-29-1778-01	ovary	12	AMP	-0.024
TCGA-5B-A90C-01	endometrium	14	AMP	6.632
TCGA-A2-A0EQ-01	breast	21	AMP	-0.122
TCGA-A8-A09C-01	breast	10	AMP	-0.459
TCGA-AP-A5FX-01	endometrium	24	AMP	2.755
TCGA-CD-A48C-01	stomach	16	AMP	1.113
TCGA-CV-5432-01	upper_aerodigestive_tract	2	LOH	-0.807
TCGA-D8-A1JC-01	breast	12	AMP	1.245
TCGA-D8-A27V-01	breast	1	LOH	-0.627
TCGA-E9-A228-01	breast	23	AMP	-0.401
TCGA-GM-A3NW-01	breast	9	AMP	-0.315
TCGA-OR-A5LC-01	adrenal_gland	2	LOH	-0.802
TCGA-QK-A8ZA-01	upper_aerodigestive_tract	16	AMP	0.5
TCGA-VQ-A923-01	stomach	0	HD	n/a
TCGA-W5-AA2X-01	biliary_tract	22	AMP	n/a
TCGA-XN-A8T3-01	pancreas	0	HD	-0.754
